# Supplementary material for: catena-Poly[[bis­[(2-carboxy­benzoato-κO)silver(I)](Ag—Ag)]bis­(μ-isonicotinic acid-κ2 N:O)]
Source: Acta Crystallogr Sect E Struct Rep Online. 2008 May 7;64(Pt 6):m779. doi: 10.1107/S1600536808009586 (PMC2961433; doi:10.1107/S1600536808009586)
Supplement: Supplementary file 1 [file e-64-0m779-sup1.cif]

##############################################################################
###                                                                        ###
###        Electronic paper (Acta Crystallographica Section E)             ###
###                                                                        ###
##############################################################################
#                                                                            #
# This CIF contains the data in a paper accepted for publication in Acta     #
# Crystallographica Section E. It conforms to the requirements of Notes      #
# for Authors for Section E, and has been peer reviewed under the auspices   #
# of the IUCr Commission on Journals.                                        #
#                                                                            #
# Full details of the Crystallographic Information File format               #
# are given in the paper "The Crystallographic Information File (CIF):       #
# a New Standard Archive File for Crystallography" by S. R. Hall, F. H.      #
# Allen and I. D. Brown [Acta Cryst. (1991), A47, 655-685].                  #
#                                                                            #
# The current version of the core CIF dictionary is obtainable from          #
# ftp://ftp.iucr.org/pub/cif_core.dic. The current version number is 2.4.    #
#                                                                            #
# Software is freely available for graphical display of the structure(s) in  #
# this CIF.  For information consult the CIF home page http://www.iucr.org/  #
# cif/home.html                                                              #
#                                                                            #
# This file may be used for bona fide research purposes within the           #
# scientific community so long as proper attribution is given to the journal # 
# article from which it was obtained.                                        #
#                                                                            #
##############################################################################
                                             
data_I
_audit_creation_method     SHELXL-97
_chemical_name_systematic
;\
<i>catena</i>-Poly[[bis[(2-carboxybenzoato-\k<i>O</i>)silver(I)](Ag---Ag)]\
bis(\m-isonicotinic acid-\k^2^<i>N</i>:<i>O</i>)]
;
_chemical_name_common     ?
_chemical_formula_moiety     'C14 H10 Ag N O6'
_chemical_formula_sum     'C14 H10 Ag N O6'
_chemical_formula_iupac     '[Ag (C8 H5 O4) (C6 H5 N O2)]'
_chemical_formula_weight     396.10
_chemical_melting_point     ?
_symmetry_cell_setting     Monoclinic
_symmetry_space_group_name_H-M     'C 2/c'
_symmetry_space_group_name_Hall     '-C 2yc'
loop_
    _symmetry_equiv_pos_as_xyz
    'x, y, z'
    '-x, y, -z+1/2'
    'x+1/2, y+1/2, z'
    '-x+1/2, y+1/2, -z+1/2'
    '-x, -y, -z'
    'x, -y, z-1/2'
    '-x+1/2, -y+1/2, -z'
    'x+1/2, -y+1/2, z-1/2'
_cell_length_a     13.540(3)
_cell_length_b     8.160(2)
_cell_length_c     24.223(5)
_cell_angle_alpha     90.00
_cell_angle_beta     99.546(15)
_cell_angle_gamma     90.00
_cell_volume     2639.0(10)
_cell_formula_units_Z     8
_cell_measurement_reflns_used     28
_cell_measurement_theta_min     5.2
_cell_measurement_theta_max     12.4
_cell_measurement_temperature     293(2)
_exptl_crystal_description     Block
_exptl_crystal_colour     Purple
_exptl_crystal_size_max     0.37
_exptl_crystal_size_mid     0.32
_exptl_crystal_size_min     0.27
_exptl_crystal_density_diffrn     1.994
_exptl_crystal_density_meas     ?
_exptl_crystal_density_method     'not measured'
_exptl_crystal_F_000     1568
_exptl_absorpt_coefficient_mu     1.559
_exptl_absorpt_correction_type     psi-scan
_exptl_absorpt_process_details     '(North <i>et al.</i>,  1968)'
_exptl_absorpt_correction_T_min     0.5970
_exptl_absorpt_correction_T_max     0.6801
_exptl_special_details
;
;
_diffrn_ambient_temperature     293(2)
_diffrn_radiation_type     MoK\a
_diffrn_radiation_wavelength     0.71073
_diffrn_radiation_source     'medium-focus sealed tube'
_diffrn_radiation_monochromator     graphite
_diffrn_measurement_device_type     'Siemens P4 four-circle'
_diffrn_measurement_method     '\w-2\q'
_diffrn_detector_area_resol_mean     ?
_diffrn_reflns_number     3909
_diffrn_reflns_av_R_equivalents     0.0344
_diffrn_reflns_av_sigmaI/netI     0.0595
_diffrn_reflns_theta_min     1.70
_diffrn_reflns_theta_max     27.49
_diffrn_reflns_theta_full     27.49
_diffrn_measured_fraction_theta_max     1.000
_diffrn_measured_fraction_theta_full     1.000
_diffrn_reflns_limit_h_min     -17
_diffrn_reflns_limit_h_max     1
_diffrn_reflns_limit_k_min     -1
_diffrn_reflns_limit_k_max     10
_diffrn_reflns_limit_l_min     -31
_diffrn_reflns_limit_l_max     31
_diffrn_standards_number     3
_diffrn_standards_interval_count     97
_diffrn_standards_interval_time     ?
_diffrn_standards_decay_%     1.0
_reflns_number_total     3037
_reflns_number_gt     1879
_reflns_threshold_expression     I>2\s(I)
_refine_ls_structure_factor_coef     Fsqd
_refine_ls_matrix_type     full
_refine_ls_R_factor_all     0.0818
_refine_ls_R_factor_gt     0.0422
_refine_ls_wR_factor_gt     0.0989
_refine_ls_wR_factor_ref     0.1190
_refine_ls_goodness_of_fit_ref     1.000
_refine_ls_restrained_S_all     1.000
_refine_ls_number_reflns     3037
_refine_ls_number_parameters     199
_refine_ls_number_restraints     0
_refine_ls_hydrogen_treatment     constr
_refine_ls_weighting_scheme     calc
_refine_ls_weighting_details
                 'calc w=1/[\s^2^(Fo^2^)+(0.0526P)^2^] where P=(Fo^2^+2Fc^2^)/3'
_atom_sites_solution_hydrogens     geom
_atom_sites_solution_primary     direct
_atom_sites_solution_secondary     difmap
_refine_ls_shift/su_max     0.001
_refine_ls_shift/su_mean     0.001
_refine_diff_density_max     0.988
_refine_diff_density_min     -0.715
_refine_ls_extinction_method     none
_refine_ls_extinction_coef     ?
loop_
    _atom_type_symbol
    _atom_type_description
    _atom_type_scat_dispersion_real
    _atom_type_scat_dispersion_imag
    _atom_type_scat_source
    'C' 'C' 0.0033 0.0016
                         'International Tables Vol C Tables 4.2.6.8 and 6.1.1.4'
    'H' 'H' 0.0000 0.0000
                         'International Tables Vol C Tables 4.2.6.8 and 6.1.1.4'
    'N' 'N' 0.0061 0.0033
                         'International Tables Vol C Tables 4.2.6.8 and 6.1.1.4'
    'O' 'O' 0.0106 0.0060
                         'International Tables Vol C Tables 4.2.6.8 and 6.1.1.4'
    'Ag' 'Ag' -0.8971 1.1015
                         'International Tables Vol C Tables 4.2.6.8 and 6.1.1.4'
_computing_data_collection     'XSCANS (Siemens, 1994)'
_computing_cell_refinement     'XSCANS (Siemens, 1994)'
_computing_data_reduction     'XSCANS (Siemens, 1994)'
_computing_structure_solution     'SHELXS97 (Sheldrick, 2008)'
_computing_structure_refinement     'SHELXL97 (Sheldrick, 2008)'
_computing_molecular_graphics     'X-SEED (Barbour, 2001)'
_computing_publication_material     'publCIF (Westrip, 2008)'
loop_
    _atom_site_type_symbol
    _atom_site_label
    _atom_site_fract_x
    _atom_site_fract_y
    _atom_site_fract_z
    _atom_site_U_iso_or_equiv
    _atom_site_adp_type
    _atom_site_calc_flag
    _atom_site_refinement_flags
    _atom_site_occupancy
    _atom_site_disorder_assembly
    _atom_site_disorder_group
    Ag Ag1 0.40822(3) 0.04719(5) 0.698630(15) 0.05417(17) Uani d . 1 . .
    C C1 0.4164(4) 0.7535(6) 0.58243(19) 0.0405(11) Uani d . 1 . .
    C C2 0.4211(3) 0.5872(5) 0.60835(17) 0.0347(10) Uani d . 1 . .
    C C3 0.4339(4) 0.4453(6) 0.57882(17) 0.0397(10) Uani d . 1 . .
    H H3A 0.4417 0.4514 0.5415 0.048 Uiso calc R 1 . .
    C C4 0.4348(4) 0.2962(6) 0.60478(18) 0.0413(11) Uani d . 1 . .
    H H4A 0.4430 0.2020 0.5844 0.050 Uiso calc R 1 . .
    C C5 0.4137(4) 0.4183(6) 0.68640(19) 0.0442(12) Uani d . 1 . .
    H H5B 0.4070 0.4087 0.7239 0.053 Uiso calc R 1 . .
    C C6 0.4119(4) 0.5724(6) 0.66396(19) 0.0455(12) Uani d . 1 . .
    H H6A 0.4046 0.6644 0.6856 0.055 Uiso calc R 1 . .
    C C7 0.3575(4) -0.0952(6) 0.80056(17) 0.0383(11) Uani d . 1 . .
    C C8 0.3373(3) -0.2215(5) 0.84252(16) 0.0307(9) Uani d . 1 . .
    C C9 0.3225(3) -0.3796(6) 0.82196(17) 0.0368(10) Uani d . 1 . .
    H H9A 0.3240 -0.3975 0.7842 0.044 Uiso calc R 1 . .
    C C10 0.3056(4) -0.5119(6) 0.8547(2) 0.0437(11) Uani d . 1 . .
    H H10A 0.2958 -0.6164 0.8394 0.052 Uiso calc R 1 . .
    C C11 0.3036(4) -0.4842(6) 0.9109(2) 0.0453(12) Uani d . 1 . .
    H H11A 0.2927 -0.5711 0.9340 0.054 Uiso calc R 1 . .
    C C12 0.3177(4) -0.3304(6) 0.93258(18) 0.0403(11) Uani d . 1 . .
    H H12A 0.3159 -0.3145 0.9704 0.048 Uiso calc R 1 . .
    C C13 0.3346(3) -0.1963(5) 0.89994(17) 0.0321(9) Uani d . 1 . .
    C C14 0.3497(4) -0.0355(6) 0.93203(18) 0.0411(11) Uani d . 1 . .
    N N1 0.4245(3) 0.2820(5) 0.65827(15) 0.0414(9) Uani d . 1 . .
    O O1 0.3992(3) 0.7496(5) 0.52779(12) 0.0626(11) Uani d . 1 . .
    H H1A 0.3896 0.8431 0.5156 0.094 Uiso calc R 1 . .
    O O2 0.4267(3) 0.8778(4) 0.60899(13) 0.0513(9) Uani d . 1 . .
    O O3 0.3817(3) -0.1459(4) 0.75691(13) 0.0579(10) Uani d . 1 . .
    O O4 0.3483(3) 0.0565(4) 0.80925(14) 0.0619(11) Uani d . 1 . .
    O O5 0.3438(3) 0.1015(4) 0.90631(14) 0.0579(10) Uani d . 1 . .
    H H5A 0.3454 0.0858 0.8730 0.087 Uiso calc R 1 . .
    O O6 0.3672(3) -0.0408(4) 0.98320(13) 0.0641(11) Uani d . 1 . .
loop_
    _atom_site_aniso_label
    _atom_site_aniso_U_11
    _atom_site_aniso_U_22
    _atom_site_aniso_U_33
    _atom_site_aniso_U_12
    _atom_site_aniso_U_13
    _atom_site_aniso_U_23
    Ag1 0.0797(3) 0.0432(2) 0.0430(2) 0.0001(2) 0.02032(19) 0.01176(18)
    C1 0.046(3) 0.038(3) 0.037(2) 0.002(2) 0.007(2) 0.002(2)
    C2 0.037(2) 0.037(2) 0.030(2) -0.001(2) 0.0055(18) 0.0028(18)
    C3 0.055(3) 0.036(2) 0.028(2) -0.003(2) 0.008(2) 0.0023(19)
    C4 0.055(3) 0.037(2) 0.034(2) 0.000(2) 0.012(2) -0.0002(19)
    C5 0.061(3) 0.039(3) 0.034(2) -0.002(2) 0.012(2) 0.0022(19)
    C6 0.065(3) 0.042(3) 0.031(2) 0.005(3) 0.014(2) -0.002(2)
    C7 0.046(3) 0.042(3) 0.027(2) -0.001(2) 0.0060(19) 0.0026(19)
    C8 0.038(2) 0.028(2) 0.0250(18) -0.0007(19) 0.0035(17) 0.0007(17)
    C9 0.050(3) 0.034(2) 0.0278(19) -0.001(2) 0.0098(19) -0.0021(18)
    C10 0.045(3) 0.027(2) 0.057(3) -0.003(2) 0.004(2) -0.001(2)
    C11 0.058(3) 0.037(3) 0.042(2) -0.005(2) 0.009(2) 0.010(2)
    C12 0.051(3) 0.040(3) 0.030(2) -0.003(2) 0.007(2) 0.0033(19)
    C13 0.038(2) 0.028(2) 0.031(2) 0.002(2) 0.0056(18) 0.0000(17)
    C14 0.053(3) 0.036(3) 0.035(2) -0.004(2) 0.012(2) -0.006(2)
    N1 0.053(2) 0.038(2) 0.0349(18) -0.0020(19) 0.0101(18) 0.0034(17)
    O1 0.112(3) 0.042(2) 0.0295(16) -0.002(2) -0.0001(19) 0.0104(15)
    O2 0.075(3) 0.0364(18) 0.0425(18) 0.0043(19) 0.0082(17) 0.0005(16)
    O3 0.101(3) 0.0417(19) 0.0379(17) 0.004(2) 0.0313(19) 0.0044(16)
    O4 0.116(3) 0.0339(18) 0.0379(17) -0.003(2) 0.019(2) 0.0053(15)
    O5 0.107(3) 0.0303(17) 0.0380(17) -0.006(2) 0.017(2) -0.0037(15)
    O6 0.117(3) 0.047(2) 0.0278(15) -0.004(2) 0.0086(19) -0.0078(16)
loop_
    _geom_bond_atom_site_label_1
    _geom_bond_atom_site_label_2
    _geom_bond_site_symmetry_2
    _geom_bond_distance
    _geom_bond_publ_flag
    Ag1 N1 . 2.179(4) yes
    Ag1 O3 . 2.185(3) yes
    Ag1 O2 1_545 2.621(3) yes
    Ag1 Ag1 2_656 3.2123(11) yes
    C1 O2 . 1.197(6) ?
    C1 O1 . 1.306(5) ?
    C1 C2 . 1.492(6) ?
    C2 C6 . 1.379(6) ?
    C2 C3 . 1.386(6) ?
    C3 C4 . 1.368(6) ?
    C3 H3A . 0.9300 ?
    C4 N1 . 1.331(5) ?
    C4 H4A . 0.9300 ?
    C5 N1 . 1.325(6) ?
    C5 C6 . 1.368(7) ?
    C5 H5B . 0.9300 ?
    C6 H6A . 0.9300 ?
    C7 O3 . 1.229(5) ?
    C7 O4 . 1.265(6) ?
    C7 C8 . 1.504(6) ?
    C8 C9 . 1.385(6) ?
    C8 C13 . 1.412(5) ?
    C9 C10 . 1.380(6) ?
    C9 H9A . 0.9300 ?
    C10 C11 . 1.387(7) ?
    C10 H10A . 0.9300 ?
    C11 C12 . 1.361(7) ?
    C11 H11A . 0.9300 ?
    C12 C13 . 1.391(6) ?
    C12 H12A . 0.9300 ?
    C13 C14 . 1.521(6) ?
    C14 O6 . 1.223(5) ?
    C14 O5 . 1.276(6) ?
    O1 H1A . 0.8200 ?
    O5 H5A . 0.8200 ?
loop_
    _geom_angle_atom_site_label_1
    _geom_angle_atom_site_label_2
    _geom_angle_atom_site_label_3
    _geom_angle_site_symmetry_1
    _geom_angle_site_symmetry_3
    _geom_angle
    _geom_angle_publ_flag
    N1 Ag1 O3 . . 164.57(14) yes
    N1 Ag1 O2 . 1_545 93.52(12) yes
    O3 Ag1 O2 . 1_545 101.74(11) yes
    N1 Ag1 Ag1 . 2_656 102.98(11) ?
    O3 Ag1 Ag1 . 2_656 71.85(11) ?
    O2 C1 O1 . . 123.4(4) ?
    O2 C1 C2 . . 123.5(4) ?
    O1 C1 C2 . . 113.1(4) ?
    C6 C2 C3 . . 118.0(4) ?
    C6 C2 C1 . . 119.1(4) ?
    C3 C2 C1 . . 122.9(4) ?
    C4 C3 C2 . . 119.8(4) ?
    C4 C3 H3A . . 120.1 ?
    C2 C3 H3A . . 120.1 ?
    N1 C4 C3 . . 122.0(4) ?
    N1 C4 H4A . . 119.0 ?
    C3 C4 H4A . . 119.0 ?
    N1 C5 C6 . . 124.3(4) ?
    N1 C5 H5B . . 117.9 ?
    C6 C5 H5B . . 117.9 ?
    C5 C6 C2 . . 118.0(5) ?
    C5 C6 H6A . . 121.0 ?
    C2 C6 H6A . . 121.0 ?
    O3 C7 O4 . . 121.4(4) ?
    O3 C7 C8 . . 117.0(4) ?
    O4 C7 C8 . . 121.6(4) ?
    C9 C8 C13 . . 117.6(4) ?
    C9 C8 C7 . . 115.3(3) ?
    C13 C8 C7 . . 127.1(4) ?
    C10 C9 C8 . . 123.4(4) ?
    C10 C9 H9A . . 118.3 ?
    C8 C9 H9A . . 118.3 ?
    C9 C10 C11 . . 117.9(4) ?
    C9 C10 H10A . . 121.0 ?
    C11 C10 H10A . . 121.0 ?
    C12 C11 C10 . . 120.3(4) ?
    C12 C11 H11A . . 119.8 ?
    C10 C11 H11A . . 119.8 ?
    C11 C12 C13 . . 122.2(4) ?
    C11 C12 H12A . . 118.9 ?
    C13 C12 H12A . . 118.9 ?
    C12 C13 C8 . . 118.6(4) ?
    C12 C13 C14 . . 114.1(4) ?
    C8 C13 C14 . . 127.3(4) ?
    O6 C14 O5 . . 120.8(4) ?
    O6 C14 C13 . . 118.3(4) ?
    O5 C14 C13 . . 120.9(4) ?
    C5 N1 C4 . . 117.8(4) ?
    C5 N1 Ag1 . . 118.6(3) ?
    C4 N1 Ag1 . . 123.3(3) ?
    C1 O1 H1A . . 109.5 ?
    C7 O3 Ag1 . . 114.1(3) ?
    C14 O5 H5A . . 109.5 ?
loop_
    _geom_torsion_atom_site_label_1
    _geom_torsion_atom_site_label_2
    _geom_torsion_atom_site_label_3
    _geom_torsion_atom_site_label_4
    _geom_torsion_site_symmetry_1
    _geom_torsion_site_symmetry_2
    _geom_torsion_site_symmetry_3
    _geom_torsion_site_symmetry_4
    _geom_torsion
    _geom_torsion_publ_flag
    O2 C1 C2 C6 . . . . 16.8(8) ?
    O1 C1 C2 C6 . . . . -162.7(4) ?
    O2 C1 C2 C3 . . . . -163.7(5) ?
    O1 C1 C2 C3 . . . . 16.8(7) ?
    C6 C2 C3 C4 . . . . 1.3(7) ?
    C1 C2 C3 C4 . . . . -178.2(5) ?
    C2 C3 C4 N1 . . . . -0.5(8) ?
    N1 C5 C6 C2 . . . . 0.4(8) ?
    C3 C2 C6 C5 . . . . -1.3(7) ?
    C1 C2 C6 C5 . . . . 178.3(5) ?
    O3 C7 C8 C9 . . . . -16.1(6) ?
    O4 C7 C8 C9 . . . . 162.6(5) ?
    O3 C7 C8 C13 . . . . 162.1(5) ?
    O4 C7 C8 C13 . . . . -19.2(8) ?
    C13 C8 C9 C10 . . . . -0.1(7) ?
    C7 C8 C9 C10 . . . . 178.3(4) ?
    C8 C9 C10 C11 . . . . -0.1(8) ?
    C9 C10 C11 C12 . . . . 0.3(8) ?
    C10 C11 C12 C13 . . . . -0.2(8) ?
    C11 C12 C13 C8 . . . . -0.1(7) ?
    C11 C12 C13 C14 . . . . -179.3(5) ?
    C9 C8 C13 C12 . . . . 0.2(7) ?
    C7 C8 C13 C12 . . . . -178.0(4) ?
    C9 C8 C13 C14 . . . . 179.3(4) ?
    C7 C8 C13 C14 . . . . 1.1(8) ?
    C12 C13 C14 O6 . . . . 15.3(7) ?
    C8 C13 C14 O6 . . . . -163.8(5) ?
    C12 C13 C14 O5 . . . . -164.4(5) ?
    C8 C13 C14 O5 . . . . 16.5(8) ?
    C6 C5 N1 C4 . . . . 0.4(8) ?
    C6 C5 N1 Ag1 . . . . -173.0(4) ?
    C3 C4 N1 C5 . . . . -0.4(7) ?
    C3 C4 N1 Ag1 . . . . 172.6(4) ?
    O3 Ag1 N1 C5 . . . . 4.1(8) ?
    Ag1 Ag1 N1 C5 2_656 . . . -64.4(4) ?
    O3 Ag1 N1 C4 . . . . -168.9(5) ?
    Ag1 Ag1 N1 C4 2_656 . . . 122.6(4) ?
    O4 C7 O3 Ag1 . . . . 0.9(6) ?
    C8 C7 O3 Ag1 . . . . 179.6(3) ?
    N1 Ag1 O3 C7 . . . . 0.2(8) ?
    Ag1 Ag1 O3 C7 2_656 . . . 72.7(4) ?
loop_
    _geom_hbond_atom_site_label_D
    _geom_hbond_atom_site_label_H
    _geom_hbond_atom_site_label_A
    _geom_hbond_site_symmetry_A
    _geom_hbond_distance_DH
    _geom_hbond_distance_HA
    _geom_hbond_distance_DA
    _geom_hbond_angle_DHA
    _geom_hbond_publ_flag
    O1 H1A O6 6_565 0.82 1.80 2.616(5) 175 y
    O5 H5A O4 . 0.82 1.57 2.390(5) 180 y
data_global
_journal_date_recd_electronic     2008-02-20
_journal_date_accepted     2008-04-07
_journal_name_full     'Acta Crystallographica, Section E'
_journal_year     2008
_journal_volume     64
_journal_issue      6
_journal_page_first     m779
_journal_page_last     m779
_journal_paper_category     QM
_journal_coeditor_code     HY2121
_publ_contact_author
;
     'Li, Xiao-Feng'
     Institute of Marine Material and Engineering
     Shanghai Maritime University
     Shanghai 200135
     People's Republic of China
;
_publ_contact_author_email     lxf_shmtu@yahoo.com.cn
_publ_contact_author_fax     ?
_publ_contact_author_phone     ?
_publ_section_title
;\
<i>catena</i>-Poly[[bis[(2-carboxybenzoato-\k<i>O</i>)silver(I)](<i>Ag</i>---\
<i>Ag</i>)]bis(\m-isonicotinic acid-\k^2^<i>N</i>:<i>O</i>)]
;
loop_
    _publ_author_name
    _publ_author_address
    'Li, Xiao-Feng'
;
     Institute of Marine Materials and Engineering
     Shanghai Maritime University
     Shanghai 200135
     People's Republic of China
;
    'An, Yan'
;
     Institute of Marine Materials and Engineering
     Shanghai Maritime University
     Shanghai 200135
     People's Republic of China
;
    'Yin, Yan-Sheng'
;
     Institute of Marine Materials and Engineering
     Shanghai Maritime University
     Shanghai 200135
     People's Republic of China
;
_refine_ls_abs_structure_Rogers     ?
