# Supplementary material for: catena-Poly[[bis­[(2-carboxy­benzoato-κO)silver(I)](Ag—Ag)]bis­(μ-isonicotinic acid-κ2 N:O)]
Source: Acta Crystallogr Sect E Struct Rep Online. 2008 May 7;64(Pt 6):m779. doi: 10.1107/S1600536808009586 (PMC2961433; doi:10.1107/S1600536808009586)
Supplement: Supplementary file 2 [file e-64-0m779-Isup2.hkl]

# 
# h,k,l, Fc-squared, Fo-squared, sigma(Fo-squared) and status flag 
# 
data_I
_shelx_title ' 1 in C2/c' 
_shelx_refln_list_code          4 
_shelx_F_calc_maximum      728.22 
_exptl_crystal_F_000      1568.00 
_reflns_d_resolution_high  0.7698 
 
loop_ 
 _symmetry_equiv_pos_as_xyz 
 'x, y, z' 
 '-x, y, -z+1/2' 
 'x+1/2, y+1/2, z' 
 '-x+1/2, y+1/2, -z+1/2' 
 '-x, -y, -z' 
 'x, -y, z-1/2' 
 '-x+1/2, -y+1/2, -z' 
 'x+1/2, -y+1/2, z-1/2' 
 
_cell_length_a    13.5395 
_cell_length_b     8.1596 
_cell_length_c    24.2232 
_cell_angle_alpha  90.000 
_cell_angle_beta   99.546 
_cell_angle_gamma  90.000 
 
_shelx_F_squared_multiplier     1.000 
 
loop_ 
 _refln_index_h 
 _refln_index_k 
 _refln_index_l 
 _refln_F_squared_calc 
 _refln_F_squared_meas 
 _refln_F_squared_sigma 
 _refln_observed_status 
   2   0   0    17126.74    15667.42    633.17 o 
   4   0   0   320582.13   307739.78   3802.34 o 
   6   0   0    45248.06    41250.25   1802.97 o 
   8   0   0    14051.49    14396.82    573.54 o 
  10   0   0     5730.40     5759.58    282.99 o 
  12   0   0     9440.29     9167.72    344.51 o 
  14   0   0      134.46      -54.42     98.90 o 
  16   0   0      278.15      179.82    160.90 o 
   1   1   0    78474.13    81686.38    637.70 o 
   3   1   0    24733.82    25980.12    706.58 o 
   5   1   0    70678.47    72256.42   1489.89 o 
   7   1   0     3351.59     3761.45    288.67 o 
   9   1   0     2071.05     1888.37    108.48 o 
  11   1   0      313.52      466.66    100.52 o 
  13   1   0      733.79      714.96    137.71 o 
  15   1   0      560.21      581.26    120.26 o 
  17   1   0      158.15      126.35    170.83 o 
   0   2   0   101562.66   100830.76   1899.51 o 
   2   2   0      495.42      423.06     54.89 o 
   4   2   0    21784.39    21119.88    779.40 o 
   6   2   0     9173.88     9623.43    440.10 o 
   8   2   0        3.20      -17.98     90.86 o 
  10   2   0     3737.05     3721.89    230.46 o 
  12   2   0      163.30      382.36    123.04 o 
  14   2   0        7.04       98.43    105.53 o 
  16   2   0       82.62        8.52    138.18 o 
   1   3   0    14290.37    13583.48    382.04 o 
   3   3   0      133.58       89.44     53.00 o 
   5   3   0    14390.49    14202.33    529.53 o 
   7   3   0     1473.43     1618.42    133.92 o 
   9   3   0      387.96      538.05    102.69 o 
  11   3   0     1156.19      863.63    177.46 o 
  13   3   0      154.84      293.87    178.40 o 
  15   3   0       89.58        7.10    116.41 o 
   0   4   0     8377.81     7332.57    312.80 o 
   2   4   0      641.00      689.48     88.02 o 
   4   4   0     1193.72     1150.88    108.84 o 
   6   4   0     2981.44     3205.60    166.57 o 
   8   4   0      187.21      395.61    111.68 o 
  10   4   0      900.80      954.96    169.89 o 
  12   4   0      112.69      124.93    131.08 o 
  14   4   0        0.22      156.16     97.96 o 
  16   4   0       45.10      138.65    132.50 o 
   1   5   0       64.51      160.46     61.37 o 
   3   5   0       71.84       93.22    110.73 o 
   5   5   0      538.76      459.97    157.58 o 
   7   5   0       81.37       81.39    116.89 o 
   9   5   0        1.29       25.08     91.80 o 
  11   5   0      210.53      163.73    194.02 o 
  13   5   0      142.88      -36.44     92.28 o 
  15   5   0      328.35      276.36    157.11 o 
   0   6   0     8265.20     8394.00    429.21 o 
   2   6   0     2784.85     2655.72    197.81 o 
   4   6   0     3554.28     3527.39    199.70 o 
   6   6   0     3414.08     3712.90    222.89 o 
   8   6   0        0.06      162.79    103.64 o 
  10   6   0        0.16       13.25    100.32 o 
  12   6   0      610.74      707.94    168.47 o 
  14   6   0      135.81       81.87    136.29 o 
   1   7   0      308.55      297.55     98.35 o 
   3   7   0     3462.31     3423.28    215.79 o 
   5   7   0      417.07      234.72    121.62 o 
   7   7   0      406.47      627.97    129.19 o 
   9   7   0        0.26       58.68    106.47 o 
  11   7   0      170.27      211.53    127.30 o 
  13   7   0       44.00     -118.31    118.31 o 
   0   8   0     3168.26     3202.29    229.04 o 
   2   8   0      891.24      860.32    154.27 o 
   4   8   0     1403.23     1487.34    180.30 o 
   6   8   0     1362.43     1435.28    183.14 o 
   8   8   0        0.03        0.00     90.86 o 
  10   8   0       31.20       66.25    125.88 o 
   1   9   0     1949.34     2203.27    178.17 o 
   3   9   0      159.49      227.15    132.03 o 
   5   9   0     1409.05     1458.47    189.29 o 
   7   9   0      507.42      617.55    194.97 o 
   9   9   0      310.42      267.84    139.13 o 
   0  10   0     1540.69     1614.63    210.58 o 
   2  10   0      641.81      566.45    169.41 o 
   4  10   0      968.17      878.30    206.32 o 
 -17   1   1       40.89       37.22     86.16 o 
 -15   1   1        1.22       -2.64     65.22 o 
 -13   1   1       38.94      112.92     86.73 o 
 -11   1   1       35.56      -50.21     84.74 o 
  -9   1   1      358.29      270.94     76.78 o 
  -7   1   1       39.33       66.45     47.34 o 
  -5   1   1     8278.11     8574.13    267.14 o 
  -3   1   1     3938.83     3955.07    105.68 o 
  -1   1   1     4644.59     4552.34     87.98 o 
   1   1   1     1951.57     2091.37     85.99 o 
   3   1   1    16201.25    17647.79    424.96 o 
   5   1   1     1040.31      815.12     63.41 o 
   7   1   1    12289.03    13973.57   1424.40 o 
   9   1   1      296.73      396.35     81.14 o 
  11   1   1      482.83      523.05     92.23 o 
  13   1   1        0.61       49.36     73.11 o 
  15   1   1      103.34      109.44     97.96 o 
  17   1   1        0.04      -32.65    114.52 o 
 -16   2   1       28.20      153.32    155.22 o 
 -14   2   1        4.44       51.11    107.89 o 
 -12   2   1     1036.30     1099.29    168.94 o 
 -10   2   1     3973.74     3762.59    215.32 o 
  -8   2   1     1861.77     1935.95    148.12 o 
  -6   2   1     8598.94     8725.73    429.21 o 
  -4   2   1     1119.80     1362.41     85.65 o 
  -2   2   1      104.29      286.77     53.00 o 
   0   2   1    10998.60    11276.28    300.30 o 
   2   2   1      156.77      237.56     51.11 o 
   4   2   1     5085.22     4485.67    149.06 o 
   6   2   1       30.98       58.21     79.50 o 
   8   2   1        1.91      -62.47     74.77 o 
  10   2   1     1000.00      986.19    174.15 o 
  12   2   1      484.86      469.91    143.39 o 
  14   2   1      633.45      592.95    156.64 o 
  16   2   1       84.19      -21.77    126.35 o 
 -15   3   1      356.24      209.16    172.73 o 
 -13   3   1      191.70      305.23    140.07 o 
 -11   3   1     4399.16     4185.17    244.66 o 
  -9   3   1      250.84      318.95    104.11 o 
  -7   3   1     9756.49     8760.28    318.00 o 
  -5   3   1    10315.42     9454.97    450.03 o 
  -3   3   1      148.46       47.32     68.62 o 
  -1   3   1    28619.95    25360.72    715.36 o 
   1   3   1    13230.86    12985.43    369.89 o 
   3   3   1    17761.05    16837.23    673.39 o 
   5   3   1    12144.80    10594.01    472.75 o 
   7   3   1      373.58      432.05    105.06 o 
   9   3   1     1576.02     1247.41    149.54 o 
  11   3   1      760.63      825.77    152.38 o 
  13   3   1        7.30      -31.71     92.75 o 
  15   3   1      432.77      278.25    148.59 o 
 -16   4   1       54.88       64.36    124.93 o 
 -14   4   1        0.02      -84.23     84.23 o 
 -12   4   1     2688.41     2716.77    225.25 o 
 -10   4   1     1448.83     1532.76    173.20 o 
  -8   4   1     3955.64     4194.64    236.14 o 
  -6   4   1    18069.56    18679.00    692.32 o 
  -4   4   1     8016.03     8642.45    374.79 o 
  -2   4   1    23934.95    22587.81    821.51 o 
   0   4   1    74354.69    75427.16   1652.24 o 
   2   4   1       31.60       14.67     53.00 o 
   4   4   1    39012.51    43692.55   1946.83 o 
   6   4   1     8288.47     8712.96    414.07 o 
   8   4   1      759.45      613.30    122.09 o 
  10   4   1     2862.20     2741.37    204.43 o 
  12   4   1     1141.21     1422.03    170.36 o 
  14   4   1       54.89      175.09    138.65 o 
 -15   5   1        3.17       11.36    102.69 o 
 -13   5   1        3.62      -53.00     85.18 o 
 -11   5   1     1406.83     1660.06    204.90 o 
  -9   5   1      464.87      471.33    146.70 o 
  -7   5   1     6706.37     7588.11    280.15 o 
  -5   5   1    14180.63    14571.44    637.90 o 
  -3   5   1      151.16      -54.89     97.48 o 
  -1   5   1    45067.33    45283.82   1370.21 o 
   1   5   1    21201.09    21596.62    569.32 o 
   3   5   1    10750.73    10984.89    390.41 o 
   5   5   1    19021.44    19119.10    840.44 o 
   7   5   1     1906.87     1822.85    159.95 o 
   9   5   1      850.63      932.25    153.32 o 
  11   5   1     2656.15     2874.82    251.75 o 
  13   5   1       67.00       24.61    103.64 o 
  15   5   1      160.68       -8.04    127.30 o 
 -14   6   1      120.30      191.65    156.16 o 
 -12   6   1      289.56      667.72    147.65 o 
 -10   6   1     1389.54     1538.44    188.82 o 
  -8   6   1      255.88      218.63    144.33 o 
  -6   6   1    16083.35    17184.10    715.51 o 
  -4   6   1     6695.69     6407.42    285.83 o 
  -2   6   1    16778.91    16832.02    723.08 o 
   0   6   1    12882.83    13418.40    677.18 o 
   2   6   1      190.40       33.13     93.22 o 
   4   6   1     4803.18     5044.54    265.00 o 
   6   6   1     4369.68     4843.90    235.19 o 
   8   6   1      284.11      632.22    162.79 o 
  10   6   1     2764.02     2651.93    247.97 o 
  12   6   1        4.23      -78.08     78.08 o 
  14   6   1      226.70       89.91    142.44 o 
 -13   7   1      210.39       50.16    169.41 o 
 -11   7   1      304.60      280.62    141.97 o 
  -9   7   1       73.32      141.49    138.18 o 
  -7   7   1     3070.32     3337.16    262.16 o 
  -5   7   1     5580.86     5558.93    284.88 o 
  -3   7   1     2789.65     3061.27    201.59 o 
  -1   7   1    24320.44    25273.65    766.62 o 
   1   7   1      743.30      738.24    213.19 o 
   3   7   1     6259.17     6435.34    314.69 o 
   5   7   1     5415.77     5434.48    363.91 o 
   7   7   1      765.16      606.67    190.24 o 
   9   7   1     1055.09      908.11    203.01 o 
  11   7   1     1340.53     1621.73    222.89 o 
 -10   8   1      164.65      274.94    123.51 o 
  -8   8   1      256.11      196.39    182.66 o 
  -6   8   1     2223.36     2602.72    240.87 o 
  -4   8   1      235.18      188.34    172.25 o 
  -2   8   1     2410.83     2315.47    202.54 o 
   0   8   1     3948.98     3720.46    172.92 o 
   2   8   1       12.91       10.41     97.96 o 
   4   8   1     2317.16     2327.30    205.38 o 
   6   8   1      475.73      720.24    176.51 o 
   8   8   1        3.04      -22.24     94.17 o 
  10   8   1      113.68      295.76    183.14 o 
  -9   9   1       38.89      178.88    150.96 o 
  -7   9   1       95.77      171.31    145.28 o 
  -5   9   1      303.39       39.75    134.39 o 
  -3   9   1        7.34      -75.24     84.71 o 
  -1   9   1      233.42      151.36     85.81 o 
   1   9   1       54.49       35.05     77.75 o 
   3   9   1        9.49       81.39    114.05 o 
   5   9   1       25.36      -93.70     93.70 o 
   7   9   1        5.29       26.50    100.32 o 
   9   9   1        0.57       25.55    103.64 o 
  -4  10   1       56.00       -4.73    114.99 o 
  -2  10   1        6.30      -34.55     97.96 o 
   0  10   1       54.48       34.23     81.88 o 
   2  10   1       11.27      -61.52     88.49 o 
   4  10   1      132.71       70.04    124.93 o 
 -16   0   2        1.28       98.43    122.09 o 
 -14   0   2      348.09      220.05    202.07 o 
 -12   0   2     1536.17     2120.51    188.82 o 
 -10   0   2       99.01      110.26    103.16 o 
  -8   0   2    48846.46    49023.39   2245.91 o 
  -6   0   2    24958.63    24319.80    896.76 o 
  -4   0   2   204485.59   207966.22   3012.06 o 
  -2   0   2    56310.79    51838.12   1064.28 o 
   0   0   2    57569.62      434.00   8630.62 o 
   2   0   2     2123.46     2231.24    108.37 o 
   4   0   2   530297.81   473174.28   4898.79 o 
   6   0   2    16681.83    15421.82    593.42 o 
   8   0   2    46549.16    48028.21   1534.66 o 
  10   0   2    12924.96    12406.92    557.93 o 
  12   0   2     1186.61     1450.42    164.21 o 
  14   0   2      891.99      694.69    185.03 o 
  16   0   2     1003.27     1033.52    226.67 o 
 -17   1   2       62.75      108.84    142.91 o 
 -15   1   2      275.31      177.26    133.69 o 
 -13   1   2     1102.53     1093.74    133.82 o 
 -11   1   2     8080.43     7404.39    279.66 o 
  -9   1   2     2485.09     2431.92    124.17 o 
  -7   1   2    16890.53    16436.17    454.29 o 
  -5   1   2     7051.52     6880.49    213.90 o 
  -3   1   2      701.04      880.17     46.91 o 
  -1   1   2    54455.84    53154.57    612.34 o 
   1   1   2    25861.86    25637.94    415.70 o 
   3   1   2      334.00      332.22     47.32 o 
   5   1   2    48345.99    44860.57   2030.83 o 
   7   1   2     1473.64     1629.03    178.40 o 
   9   1   2    14064.85    12647.58    396.31 o 
  11   1   2       10.67       16.41     69.50 o 
  13   1   2      206.17      254.49     81.96 o 
  15   1   2        5.58       -8.66     79.47 o 
  17   1   2       47.17       84.64     88.40 o 
 -16   2   2      531.66      290.08    170.36 o 
 -14   2   2      349.11      510.13    203.01 o 
 -12   2   2     2977.92     3201.34    227.62 o 
 -10   2   2     1732.99     2008.83    185.50 o 
  -8   2   2     4792.76     4766.76    196.86 o 
  -6   2   2    33555.18    33993.88   1192.52 o 
  -4   2   2      308.22      247.97     54.42 o 
  -2   2   2    18967.63    18916.56    627.02 o 
   0   2   2    53120.77    50450.88   2109.38 o 
   2   2   2     1969.68     1836.57     89.91 o 
   4   2   2    45094.52    45359.24   1741.46 o 
   6   2   2     8981.86     8350.00    365.33 o 
   8   2   2      922.80      784.60    124.46 o 
  10   2   2     7331.73     7237.92    367.69 o 
  12   2   2      267.30      327.94    121.14 o 
  14   2   2     1210.28     1187.79    183.61 o 
  16   2   2        0.62       31.71    106.95 o 
 -15   3   2        2.17      -32.18     97.48 o 
 -13   3   2      548.41      599.57    143.86 o 
 -11   3   2     1783.86     1781.68    195.44 o 
  -9   3   2     1132.41      851.33    133.92 o 
  -7   3   2    10189.93     9012.51    381.42 o 
  -5   3   2     3679.19     3827.89    151.43 o 
  -3   3   2     8292.71     7764.15    336.46 o 
  -1   3   2    27835.10    28069.41    910.45 o 
   1   3   2       10.76       14.64     34.94 o 
   3   3   2     1929.53     1917.49    109.79 o 
   5   3   2     7132.90     7362.85    359.65 o 
   7   3   2     1653.43     1769.85    132.98 o 
   9   3   2     2611.27     2781.60    178.88 o 
  11   3   2      878.34      963.01    162.32 o 
  13   3   2        3.91      -46.38     80.92 o 
  15   3   2      169.70      182.19    156.64 o 
 -16   4   2       30.49       67.20    115.47 o 
 -14   4   2       29.15       54.89    124.46 o 
 -12   4   2      226.90       57.73    140.55 o 
 -10   4   2       28.64       97.48     88.02 o 
  -8   4   2     1285.64     1325.02    158.53 o 
  -6   4   2     3058.47     3210.34    175.57 o 
  -4   4   2     4060.72     3909.28    215.32 o 
  -2   4   2     4349.86     4494.66    242.76 o 
   0   4   2      906.78     1118.16     75.01 o 
   2   4   2      840.41      473.69     87.07 o 
   4   4   2      333.87      473.69    124.46 o 
   6   4   2       10.33       81.87     69.56 o 
   8   4   2        0.66       36.91    106.47 o 
  10   4   2      212.70      291.98    119.25 o 
  12   4   2       46.85       93.70    111.21 o 
  14   4   2       71.93       11.83    118.78 o 
 -15   5   2        2.02      -14.67    104.11 o 
 -13   5   2       24.07       14.20    103.16 o 
 -11   5   2     1271.41     1114.91    171.31 o 
  -9   5   2      215.83      103.16    144.81 o 
  -7   5   2     1024.44     1065.22    143.39 o 
  -5   5   2       67.39      405.08    121.62 o 
  -3   5   2       51.15       89.44     86.13 o 
  -1   5   2     1345.65     1227.85     89.16 o 
   1   5   2      189.23      131.00     72.54 o 
   3   5   2        0.86       -0.95     91.80 o 
   5   5   2      184.54       47.32     92.28 o 
   7   5   2       12.79      -96.54     96.54 o 
   9   5   2      114.23       35.49    123.51 o 
  11   5   2       37.56      -63.88    107.42 o 
  13   5   2        1.07      137.23    129.19 o 
  15   5   2       28.53      193.55    137.23 o 
 -14   6   2        6.76       62.94    125.40 o 
 -12   6   2      423.42       44.01    195.91 o 
 -10   6   2      569.02      798.32    146.23 o 
  -8   6   2     2626.37     2606.03    213.90 o 
  -6   6   2      605.71      681.44    127.77 o 
  -4   6   2      686.60      650.21    127.30 o 
  -2   6   2     1926.75     2164.52    165.15 o 
   0   6   2      751.48      800.95     94.83 o 
   2   6   2     2932.41     3080.20    176.98 o 
   4   6   2     2039.08     2010.72    209.64 o 
   6   6   2      249.98      450.98    167.52 o 
   8   6   2      907.26      867.89    151.43 o 
  10   6   2      678.47      630.80    175.09 o 
  12   6   2        6.61       36.91    107.89 o 
  14   6   2       10.56       46.85    123.51 o 
 -13   7   2       44.16      165.15    154.74 o 
 -11   7   2      773.68      523.86    223.36 o 
  -9   7   2      150.77       60.10    118.78 o 
  -7   7   2     1901.33     1566.36    195.44 o 
  -5   7   2      144.66      656.36    162.79 o 
  -3   7   2      366.58      154.27    112.15 o 
  -1   7   2      331.49      158.37    104.96 o 
   1   7   2     5766.19     6044.77    196.22 o 
   3   7   2       37.38      -10.41    115.47 o 
   5   7   2      562.37     1108.76    185.50 o 
   7   7   2      304.85      320.37    114.99 o 
   9   7   2      241.59      -46.38    126.82 o 
  11   7   2      100.24      101.74    109.79 o 
 -10   8   2      115.25      117.83    138.65 o 
  -8   8   2      546.20      435.36    190.24 o 
  -6   8   2     1461.31     1700.29    231.88 o 
  -4   8   2      196.19      284.41    123.98 o 
  -2   8   2     3290.45     3445.53    246.55 o 
   0   8   2     2579.12     2735.40    169.18 o 
   2   8   2       27.31       45.90    112.63 o 
   4   8   2     2452.12     2769.77    227.15 o 
   6   8   2     2225.64     2337.24    239.45 o 
   8   8   2      546.36      294.82    240.40 o 
  10   8   2      710.65      674.34    179.82 o 
  -9   9   2        5.92       75.72    108.84 o 
  -7   9   2     1385.10     1205.30    239.92 o 
  -5   9   2      927.16      867.42    184.08 o 
  -3   9   2      282.26      136.76    151.90 o 
  -1   9   2     3316.26     3611.36    185.27 o 
   1   9   2      898.14      936.93    114.58 o 
   3   9   2     1441.64     1826.64    206.80 o 
   5   9   2      813.40      590.58    202.07 o 
   7   9   2       61.90      100.32    110.26 o 
  -4  10   2      233.02       16.09    134.39 o 
  -2  10   2     1905.53     2195.28    256.01 o 
   0  10   2      889.18     1052.80    325.58 o 
   2  10   2      468.39      595.79    153.80 o 
   4  10   2      401.77      163.26    170.83 o 
 -17   1   3       91.91       61.86     85.50 o 
 -15   1   3       23.57       30.17     63.49 o 
 -13   1   3      842.36      791.69    164.44 o 
 -11   1   3      791.54      793.33     98.21 o 
  -9   1   3     1282.52     1327.33    221.47 o 
  -7   1   3     6110.12     6099.88    175.93 o 
  -5   1   3     1508.86     1500.81     65.72 o 
  -3   1   3    10049.23    10486.68    283.43 o 
  -1   1   3    45424.50    47384.73    566.51 o 
   1   1   3     1057.98     1222.96    110.65 o 
   3   1   3    29097.49    28463.44    821.95 o 
   5   1   3     1913.93     1991.93    201.12 o 
   7   1   3      170.05      226.12     61.89 o 
   9   1   3      920.99     1086.88     99.14 o 
  11   1   3     2643.06     2591.71    139.19 o 
  13   1   3       18.25      100.76    128.48 o 
  15   1   3      267.19      154.72     96.84 o 
 -16   2   3        3.05      -88.97     88.97 o 
 -14   2   3      290.07      736.81    206.32 o 
 -12   2   3     1285.41     1286.22    192.13 o 
 -10   2   3        2.73       67.20    100.32 o 
  -8   2   3    10081.42     9384.46    394.67 o 
  -6   2   3    13324.68    13382.23    521.49 o 
  -4   2   3     5069.97     4729.38    234.72 o 
  -2   2   3    24236.98    23798.79   1036.83 o 
   0   2   3     4859.89     5227.93    146.56 o 
   2   2   3       48.55       97.01     55.37 o 
   4   2   3     7267.25     7927.41    376.21 o 
   6   2   3     2175.74     1997.94    131.08 o 
   8   2   3      774.97      674.34    110.73 o 
  10   2   3      223.42      446.25    134.39 o 
  12   2   3       20.74      -22.71     85.65 o 
  14   2   3      126.21      140.07    143.39 o 
  16   2   3       52.57       74.77    111.68 o 
 -15   3   3        3.70       45.90    106.47 o 
 -13   3   3      982.23     1299.94    178.40 o 
 -11   3   3     2393.12     2231.71    194.49 o 
  -9   3   3      512.21      685.22    119.25 o 
  -7   3   3    17745.39    18096.47    754.79 o 
  -5   3   3     3583.08     3868.11    154.74 o 
  -3   3   3     7685.92     6826.22    301.92 o 
  -1   3   3     6037.94     5746.40    162.22 o 
   1   3   3     7842.75     8408.07    219.69 o 
   3   3   3      163.21      214.37     64.36 o 
   5   3   3    14540.32    14234.51    579.70 o 
   7   3   3       52.47       44.48     81.87 o 
   9   3   3     3158.69     3005.43    194.02 o 
  11   3   3       34.58      -27.45     79.50 o 
  13   3   3       86.66       20.35    110.73 o 
  15   3   3        7.88       19.40    127.30 o 
 -16   4   3       41.27       72.88    123.04 o 
 -14   4   3       72.83       13.25     97.48 o 
 -12   4   3      673.31      695.64    190.71 o 
 -10   4   3        5.11      -35.96     81.87 o 
  -8   4   3    11558.12    11408.43    530.95 o 
  -6   4   3     5177.06     4921.98    211.06 o 
  -4   4   3     9568.04    10721.31    468.49 o 
  -2   4   3    19742.91    17935.57    741.54 o 
   0   4   3    13872.51    13241.39    366.56 o 
   2   4   3     3994.70     3873.79    190.24 o 
   4   4   3    46099.28    45440.63   2111.04 o 
   6   4   3     2471.28     2806.20    176.04 o 
   8   4   3    10035.91    10763.90    465.65 o 
  10   4   3     3049.75     3389.21    248.44 o 
  12   4   3       86.88       53.95    114.52 o 
  14   4   3      325.04      319.42    147.65 o 
 -15   5   3        6.13       -3.31     88.49 o 
 -13   5   3     1189.85     1357.67    193.55 o 
 -11   5   3      731.47      564.08    141.02 o 
  -9   5   3      936.14      788.86    148.59 o 
  -7   5   3     8298.50     8141.78    303.34 o 
  -5   5   3     1735.58     1544.60    152.85 o 
  -3   5   3     7335.60     6944.05    254.12 o 
  -1   5   3    30175.47    30046.92   1576.54 o 
   1   5   3     2940.74     2853.40    120.35 o 
   3   5   3    34592.19    34223.39   1338.27 o 
   5   5   3    21494.25    21186.13    816.31 o 
   7   5   3     2713.48     2757.46    226.67 o 
   9   5   3     7635.35     8012.11    305.70 o 
  11   5   3      633.53      658.72    158.53 o 
  13   5   3      163.25       -2.37    101.27 o 
 -14   6   3      455.32      556.51    246.08 o 
 -12   6   3     2259.34     2083.59    238.98 o 
 -10   6   3      754.48      536.63    205.38 o 
  -8   6   3     3166.25     3173.42    256.96 o 
  -6   6   3     1661.70     1672.37    149.54 o 
  -4   6   3      902.46     1041.09    150.48 o 
  -2   6   3    13267.97    13034.42    543.73 o 
   0   6   3    18767.38    18865.55    534.71 o 
   2   6   3     3555.92     3555.79    202.07 o 
   4   6   3    15788.63    15601.17    655.41 o 
   6   6   3      615.52      625.60    126.35 o 
   8   6   3     2032.00     2021.60    215.79 o 
  10   6   3     1006.34     1236.53    185.98 o 
  12   6   3       12.69      -63.41     94.64 o 
 -13   7   3      147.69      305.23    154.74 o 
 -11   7   3      117.25        8.99    132.03 o 
  -9   7   3     1009.44      933.19    177.93 o 
  -7   7   3      576.73      630.33    145.75 o 
  -5   7   3     1422.43     1615.11    165.15 o 
  -3   7   3       37.33      -16.09    108.37 o 
  -1   7   3     1787.95     1839.14    119.41 o 
   1   7   3      737.47      730.07     95.71 o 
   3   7   3    12053.95    12133.88    526.22 o 
   5   7   3     1675.21     1970.49    187.40 o 
   7   7   3     2993.55     3022.94    232.83 o 
   9   7   3      933.48      560.29    225.25 o 
  11   7   3       50.72       68.14    111.21 o 
 -10   8   3      145.46       70.04    130.14 o 
  -8   8   3     1249.54     1203.40    195.91 o 
  -6   8   3      208.04      363.43    138.18 o 
  -4   8   3      282.98      304.28    170.83 o 
  -2   8   3     2487.17     2234.08    215.79 o 
   0   8   3     1242.27     1345.95    124.16 o 
   2   8   3      489.56      339.30    142.44 o 
   4   8   3     4683.60     5023.25    278.73 o 
   6   8   3      408.72      361.07    127.77 o 
   8   8   3     1722.07     2174.45    214.37 o 
  10   8   3      210.03      232.35    184.08 o 
  -9   9   3      117.02       35.49    135.34 o 
  -7   9   3      539.08      549.88    171.78 o 
  -5   9   3       21.22       -2.84    116.41 o 
  -3   9   3      357.00      385.20    187.40 o 
  -1   9   3      717.08      724.25    154.51 o 
   1   9   3      118.90       10.36     70.27 o 
   3   9   3      603.60     1082.26    208.69 o 
   5   9   3      441.74      532.85    138.65 o 
   7   9   3       71.05      168.94    146.70 o 
  -4  10   3      117.44      168.47    132.50 o 
  -2  10   3       29.87      -24.13     95.59 o 
   0  10   3      249.36      122.95    102.93 o 
   2  10   3        9.17       41.64    114.52 o 
   4  10   3       15.89       19.40    109.79 o 
 -16   0   4       10.73      -75.24     86.13 o 
 -14   0   4      517.66      313.27    123.98 o 
 -12   0   4      527.54      663.46    121.62 o 
 -10   0   4      167.93      250.33     93.22 o 
  -8   0   4     1126.41      880.67    115.47 o 
  -6   0   4    10697.02     9861.94    438.68 o 
  -4   0   4     4602.12     4017.18    189.76 o 
  -2   0   4    72558.27    66377.85   1431.02 o 
   0   0   4    17948.66    20484.85    881.85 o 
   2   0   4    43015.66    39496.02   1222.33 o 
   4   0   4    39641.93    36484.44   1486.39 o 
   6   0   4      584.83      363.91     83.29 o 
   8   0   4    52096.43    51697.09   2496.24 o 
  10   0   4     3206.76     3642.39    206.80 o 
  12   0   4     3888.91     3317.76    280.15 o 
  14   0   4     1650.42     1590.97    233.77 o 
  16   0   4       30.93      -69.09     97.96 o 
 -17   1   4      142.00       30.47     84.77 o 
 -15   1   4      349.73      451.92    115.61 o 
 -13   1   4     1141.93     1007.72    127.93 o 
 -11   1   4      421.14      492.41     86.96 o 
  -9   1   4     2709.89     2525.47    114.10 o 
  -7   1   4    22164.85    23012.67    979.33 o 
  -5   1   4     1133.89     1198.59    100.32 o 
  -3   1   4    28545.87    26116.00    770.66 o 
  -1   1   4    93286.07    94072.02    843.09 o 
   1   1   4      324.72      499.36     35.00 o 
   3   1   4    83516.00    83616.00   2534.81 o 
   5   1   4    12877.02    12787.97    373.64 o 
   7   1   4     1451.48     1430.10     91.28 o 
   9   1   4     9107.93     8403.60    705.57 o 
  11   1   4      788.46      878.94    106.28 o 
  13   1   4      906.83      929.99    113.77 o 
  15   1   4       10.34      106.48     91.16 o 
 -16   2   4       14.63      -69.56     93.70 o 
 -14   2   4     1418.07     1547.43    216.26 o 
 -12   2   4     3037.94     2945.33    248.91 o 
 -10   2   4     2021.59     1687.04    156.16 o 
  -8   2   4    17490.50    16532.94    642.16 o 
  -6   2   4    11242.40    11827.70    531.90 o 
  -4   2   4    13283.11    12692.75    475.11 o 
  -2   2   4    99909.81    92752.38   2076.02 o 
   0   2   4     4913.47     4842.16    230.93 o 
   2   2   4    40142.70    39614.80   1440.49 o 
   4   2   4    41172.36    41002.29   1723.47 o 
   6   2   4     1992.25     2253.95    137.23 o 
   8   2   4    11137.29    10739.29    493.10 o 
  10   2   4      134.86       96.06     99.85 o 
  12   2   4        6.43      -17.04    107.42 o 
  14   2   4      675.69      827.66    157.11 o 
  16   2   4      103.66      148.12    120.20 o 
 -15   3   4       68.38       22.71    128.72 o 
 -13   3   4      471.42      536.63    151.90 o 
 -11   3   4      256.21      279.20    108.37 o 
  -9   3   4     4527.80     4346.54    208.22 o 
  -7   3   4     8571.46     8956.19    285.35 o 
  -5   3   4     2702.10     2710.14    152.85 o 
  -3   3   4    15705.21    14075.98    545.62 o 
  -1   3   4    25792.23    26284.89    933.19 o 
   1   3   4     2906.31     2782.38    295.29 o 
   3   3   4    50190.68    51192.64   1980.43 o 
   5   3   4      427.60      488.84     86.13 o 
   7   3   4     2607.07     2788.22    176.51 o 
   9   3   4     1605.92     1572.99    174.15 o 
  11   3   4      365.90      265.00     98.43 o 
  13   3   4      186.58      266.90    176.51 o 
  15   3   4      147.41      234.24    152.85 o 
 -16   4   4        0.01      -51.58    113.57 o 
 -14   4   4       32.21       87.07    108.37 o 
 -12   4   4      188.52      390.88    107.42 o 
 -10   4   4      100.64       19.88    113.57 o 
  -8   4   4      505.32      811.58    127.77 o 
  -6   4   4     1530.98     1523.77    135.34 o 
  -4   4   4       94.46      180.30     89.91 o 
  -2   4   4     8914.13     8949.57    371.48 o 
   0   4   4      259.39      187.00     57.08 o 
   2   4   4      854.69      815.83    109.31 o 
   4   4   4     2008.07     1947.31    130.14 o 
   6   4   4      210.95      207.74     98.90 o 
   8   4   4      655.06      731.60    160.42 o 
  10   4   4       24.88       96.06    125.40 o 
  12   4   4       14.00       77.14     86.60 o 
  14   4   4        6.45       85.65    120.67 o 
 -15   5   4      339.87      185.03    186.92 o 
 -13   5   4      119.52      -23.66     97.96 o 
 -11   5   4       21.20       52.53     94.17 o 
  -9   5   4       11.37       52.53    102.69 o 
  -7   5   4     2302.08     2481.10    176.98 o 
  -5   5   4      224.40      484.11     96.54 o 
  -3   5   4     1348.62     1646.81    144.33 o 
  -1   5   4      378.73      332.75     98.19 o 
   1   5   4      290.91      278.81     67.31 o 
   3   5   4     1355.65     1401.21    136.29 o 
   5   5   4        0.16       26.97     91.80 o 
   7   5   4       38.90       76.66    115.47 o 
   9   5   4       23.13       83.76    133.92 o 
  11   5   4        4.47      -40.70     96.54 o 
  13   5   4       22.65      -85.65     85.65 o 
 -14   6   4       10.09      -61.05     86.13 o 
 -12   6   4        1.12        9.94    130.14 o 
 -10   6   4      194.76      104.11    106.95 o 
  -8   6   4      831.45      864.10    167.05 o 
  -6   6   4        2.21       36.91    120.20 o 
  -4   6   4     1854.69     1980.91    160.90 o 
  -2   6   4      502.39      576.86    100.80 o 
   0   6   4        0.37       30.61     95.35 o 
   2   6   4       12.52      -10.41    110.73 o 
   4   6   4      675.63      821.99    135.81 o 
   6   6   4      117.93       65.78    121.62 o 
   8   6   4      419.44      618.50    158.53 o 
  10   6   4       37.28       17.51    117.36 o 
  12   6   4      140.22      351.13    139.13 o 
 -13   7   4      229.73      337.88    202.07 o 
 -11   7   4       84.40       70.51    120.67 o 
  -9   7   4      261.14      382.84    126.82 o 
  -7   7   4     2627.88     3068.84    229.51 o 
  -5   7   4      438.90      502.56    163.26 o 
  -3   7   4     4206.32     4319.57    231.41 o 
  -1   7   4     1336.08     1189.50    117.61 o 
   1   7   4      281.84      115.61     68.62 o 
   3   7   4       29.52       30.29     97.01 o 
   5   7   4     3550.48     3816.06    275.41 o 
   7   7   4       79.65       75.72    134.87 o 
   9   7   4      261.19      218.16    173.67 o 
  11   7   4        0.56      -80.45     80.45 o 
 -10   8   4       62.41        8.04    104.58 o 
  -8   8   4     2111.09     2455.55    238.03 o 
  -6   8   4      482.44      548.94    156.16 o 
  -4   8   4      893.28     1133.84    159.95 o 
  -2   8   4     4397.92     4163.40    256.49 o 
   0   8   4      474.92      375.55     94.73 o 
   2   8   4     4425.47     4777.17    294.82 o 
   4   8   4     1375.27     1535.13    221.47 o 
   6   8   4       41.22      -44.01    109.31 o 
   8   8   4      727.45      708.89    189.76 o 
  10   8   4      677.57      497.36    216.26 o 
  -9   9   4      360.89      387.10    163.26 o 
  -7   9   4      944.41      972.47    181.72 o 
  -5   9   4        1.80       24.61     90.86 o 
  -3   9   4     2350.26     2469.74    239.45 o 
  -1   9   4     1870.66     1922.93    170.65 o 
   1   9   4        6.59      -58.72     99.14 o 
   3   9   4     3939.73     4666.91    332.67 o 
   5   9   4     1481.00     1539.39    212.95 o 
   7   9   4      899.01     1109.70    197.33 o 
  -4  10   4       11.54       59.63    115.94 o 
  -2  10   4      850.40      485.05    222.89 o 
   0  10   4     1675.12     2007.17    166.93 o 
   2  10   4      629.16      730.18    174.15 o 
   4  10   4     1486.52     1955.82    252.23 o 
 -17   1   5       28.35      -32.48     67.22 o 
 -15   1   5       77.79      163.16     90.90 o 
 -13   1   5      356.40      331.21     99.54 o 
 -11   1   5      126.85      133.35     80.45 o 
  -9   1   5     4034.97     3936.12    139.93 o 
  -7   1   5     1353.35     1373.92     82.47 o 
  -5   1   5     5921.12     6538.39    417.62 o 
  -3   1   5    24315.84    24504.28    817.49 o 
  -1   1   5       72.08      191.02     46.79 o 
   1   1   5    26768.46    28202.53    545.20 o 
   3   1   5     7367.36     7056.08    226.72 o 
   5   1   5     1422.77     1519.16    181.48 o 
   7   1   5     4217.26     4564.43    186.71 o 
   9   1   5      215.37      155.41    147.17 o 
  11   1   5        3.31      -14.91    100.80 o 
  13   1   5       39.81      151.95     86.71 o 
  15   1   5      335.91      154.09    105.23 o 
 -16   2   5       45.92      -35.96     92.75 o 
 -14   2   5       54.49      147.65    137.23 o 
 -12   2   5       94.42      -15.14    114.05 o 
 -10   2   5      258.42      192.13    122.56 o 
  -8   2   5    10205.18     9591.73    494.52 o 
  -6   2   5      846.34      951.65     99.38 o 
  -4   2   5    33770.34    32190.90   1409.73 o 
  -2   2   5    33490.19    30656.72   1284.80 o 
   0   2   5     2826.75     3512.42    342.38 o 
   2   2   5    41535.99    42464.07   1553.11 o 
   4   2   5     4561.02     4091.95    159.48 o 
   6   2   5     2104.07     2437.56    151.43 o 
   8   2   5     1181.37     1115.86    145.75 o 
  10   2   5      132.69       89.91    134.39 o 
  12   2   5        0.88      -10.41    100.32 o 
  14   2   5       20.95      124.46    126.82 o 
  16   2   5       16.04     -107.42    107.42 o 
 -15   3   5      407.01      441.52    146.23 o 
 -13   3   5     1476.66     1189.68    196.86 o 
 -11   3   5       56.74       59.15     99.38 o 
  -9   3   5     6090.02     5921.42    286.77 o 
  -7   3   5    23617.34    24814.32    920.42 o 
  -5   3   5      986.92     1239.84    124.93 o 
  -3   3   5    88804.83    91428.30   2589.94 o 
  -1   3   5    61463.41    62891.80   2060.88 o 
   1   3   5    17479.65    16789.07    557.46 o 
   3   3   5    35388.98    33137.34   1618.42 o 
   5   3   5     3484.90     3108.12    149.06 o 
   7   3   5      516.18      452.40    106.00 o 
   9   3   5     3415.60     3810.38    231.41 o 
  11   3   5      474.44      528.12    167.05 o 
  13   3   5      309.58      283.93    131.08 o 
  15   3   5       40.40       -7.10    107.42 o 
 -16   4   5        2.49        7.10    120.67 o 
 -14   4   5      365.06      392.30    154.27 o 
 -12   4   5       45.38      -20.82     86.13 o 
 -10   4   5      194.84      238.03    122.09 o 
  -8   4   5     3782.44     3998.25    208.69 o 
  -6   4   5     2503.91     2302.70    159.48 o 
  -4   4   5    17777.58    17760.48    729.71 o 
  -2   4   5    28647.39    25097.31   1011.27 o 
   0   4   5     7368.73     9192.12    507.06 o 
   2   4   5    30815.13    31871.47   1076.58 o 
   4   4   5     3708.55     3356.56    160.42 o 
   6   4   5     2096.70     2144.64    156.16 o 
   8   4   5     6813.77     7787.81    392.77 o 
  10   4   5      645.08      702.26    141.97 o 
  12   4   5      867.50     1219.97    214.37 o 
  14   4   5      396.27      511.55    204.43 o 
 -15   5   5      187.16       43.54    167.52 o 
 -13   5   5      907.31      749.58    183.61 o 
 -11   5   5        8.48       91.81    101.27 o 
  -9   5   5     4762.72     5187.93    257.43 o 
  -7   5   5     7477.09     7708.78    371.48 o 
  -5   5   5     2250.48     2413.43    169.41 o 
  -3   5   5    24086.64    23857.94    896.28 o 
  -1   5   5     2844.04     2679.58    239.21 o 
   1   5   5     7504.26     7544.35    222.34 o 
   3   5   5    15568.33    14825.09    610.93 o 
   5   5   5      401.77      426.37    104.58 o 
   7   5   5     6192.59     6324.61    302.39 o 
   9   5   5     2444.86     2774.50    230.93 o 
  11   5   5       39.74        4.73     89.44 o 
  13   5   5      720.42     1077.05    167.05 o 
 -14   6   5       56.58      -20.35    105.06 o 
 -12   6   5      731.90      597.68    174.15 o 
 -10   6   5      382.85      155.22    174.62 o 
  -8   6   5     9715.85     9793.32    388.99 o 
  -6   6   5       26.90      105.06    104.58 o 
  -4   6   5    11054.11    10890.72    475.11 o 
  -2   6   5     7860.29     7846.96    328.42 o 
   0   6   5       19.46       61.72     60.26 o 
   2   6   5    11111.89    10989.63    475.11 o 
   4   6   5     6913.77     7112.99    271.63 o 
   6   6   5      434.95      449.56    118.31 o 
   8   6   5     3530.04     4176.65    256.01 o 
  10   6   5      559.19      704.63    166.57 o 
  12   6   5      243.67       15.62    150.01 o 
 -13   7   5      296.99      201.59    167.52 o 
 -11   7   5      337.07      180.77    157.58 o 
  -9   7   5      348.00      389.46    155.69 o 
  -7   7   5     5667.87     6166.55    305.23 o 
  -5   7   5      213.14      231.41    170.36 o 
  -3   7   5     8616.11     8767.38    402.71 o 
  -1   7   5      178.93       92.63     80.26 o 
   1   7   5      203.94      219.85     74.26 o 
   3   7   5      570.20      724.50    124.93 o 
   5   7   5     1675.44     1539.86    176.51 o 
   7   7   5     2238.83     2091.17    216.74 o 
   9   7   5      778.37     1013.17    171.31 o 
  11   7   5      501.68      509.19    167.05 o 
 -10   8   5       74.01      231.88    140.07 o 
  -8   8   5     2792.87     3189.99    287.25 o 
  -6   8   5        1.47       24.61     99.85 o 
  -4   8   5     4549.56     4670.22    290.56 o 
  -2   8   5     1497.52     1167.44    207.27 o 
   0   8   5      867.25     1128.82    260.51 o 
   2   8   5     3061.08     2847.37    244.18 o 
   4   8   5      280.95      234.24    140.07 o 
   6   8   5       63.67       91.33    109.79 o 
   8   8   5     1081.04     1137.62    233.30 o 
  10   8   5      505.63      347.82    167.99 o 
  -9   9   5      348.60      229.51    151.43 o 
  -7   9   5       49.06      218.63    143.39 o 
  -5   9   5      406.61      260.27    170.83 o 
  -3   9   5     1589.69     1325.49    196.86 o 
  -1   9   5       41.49      -27.15     76.97 o 
   1   9   5     1108.10     1092.99    144.28 o 
   3   9   5      108.07       53.47    113.10 o 
   5   9   5       10.84       66.72    121.14 o 
   7   9   5       60.82       52.53    108.37 o 
  -4  10   5      249.87      281.09    163.73 o 
  -2  10   5      262.68      397.98    160.90 o 
   0  10   5        6.18       -5.24     78.33 o 
   2  10   5      211.62      196.86    173.20 o 
   4  10   5       77.24       54.89    119.25 o 
 -16   0   6       57.19       50.16    130.61 o 
 -14   0   6     2258.56     2308.85    254.12 o 
 -12   0   6     1577.68     1468.41    201.59 o 
 -10   0   6     6738.47     6601.91    305.23 o 
  -8   0   6    34090.31    33205.49   1188.26 o 
  -6   0   6      298.21      239.92     77.14 o 
  -4   0   6    59342.82    59054.27   1758.02 o 
  -2   0   6    18734.21    20558.16    873.09 o 
   0   0   6     2978.50     3409.45     87.43 o 
   2   0   6    30604.49    29138.62   1173.59 o 
   4   0   6     5334.26     4960.31    220.05 o 
   6   0   6     7795.41     7352.44    340.72 o 
   8   0   6     9872.06     9631.48    500.67 o 
  10   0   6       62.75      -14.20     97.48 o 
  12   0   6     2929.22     2574.80    220.05 o 
  14   0   6      187.91       53.00    144.81 o 
  16   0   6      182.09      185.03    149.06 o 
 -17   1   6       24.10       34.89     69.25 o 
 -15   1   6      130.76       68.29     82.67 o 
 -13   1   6     2481.19     2600.82    168.54 o 
 -11   1   6      115.93       48.70     75.50 o 
  -9   1   6    16715.11    15592.53    443.39 o 
  -7   1   6     5202.92     5497.35    166.08 o 
  -5   1   6    20639.00    20742.67    510.53 o 
  -3   1   6    33092.73    34333.32    888.56 o 
  -1   1   6       63.84       46.08     23.48 o 
   1   1   6    13530.86    13095.00    261.19 o 
   3   1   6    31487.55    29098.45    959.23 o 
   5   1   6      588.42      590.19     62.99 o 
   7   1   6    13478.80    13758.37    450.39 o 
   9   1   6     4445.54     4448.22    266.90 o 
  11   1   6       62.80      -35.93     70.17 o 
  13   1   6     1357.37     1373.26    182.19 o 
  15   1   6      115.62       68.20    100.10 o 
 -16   2   6      109.11      134.87    157.58 o 
 -14   2   6      568.63      550.83    167.99 o 
 -12   2   6      459.78      644.05    126.35 o 
 -10   2   6     6582.54     6972.45    325.10 o 
  -8   2   6    18737.04    19818.52    818.20 o 
  -6   2   6     5516.40     5692.86    236.14 o 
  -4   2   6    52587.07    49958.95   1947.78 o 
  -2   2   6     8132.52     7345.82    321.79 o 
   0   2   6    10634.46    11165.32    349.00 o 
   2   2   6    20279.05    19455.09    696.58 o 
   4   2   6     4965.29     5658.78    296.24 o 
   6   2   6      723.44      822.93    102.22 o 
   8   2   6     8448.31     8581.40    336.46 o 
  10   2   6       24.66       -8.04     93.22 o 
  12   2   6     1143.35     1332.59    166.10 o 
  14   2   6        1.07      -82.34     83.76 o 
  16   2   6        0.82      -28.87     94.64 o 
 -15   3   6      243.34      135.34    136.76 o 
 -13   3   6      206.61      161.84    108.84 o 
 -11   3   6       64.82      283.46    114.05 o 
  -9   3   6     3792.33     3721.42    209.16 o 
  -7   3   6     6137.03     6432.97    334.09 o 
  -5   3   6    22368.02    23029.33    903.85 o 
  -3   3   6    33184.61    31267.17   1143.78 o 
  -1   3   6    15551.38    18169.35   1360.28 o 
   1   3   6    12833.26    11511.47    400.82 o 
   3   3   6     6424.49     5492.68    214.84 o 
   5   3   6       42.19     -110.73    118.78 o 
   7   3   6    10716.37    10085.77    453.35 o 
   9   3   6      496.52      606.20    124.93 o 
  11   3   6      390.36      127.77    153.32 o 
  13   3   6      261.76      309.01    123.51 o 
  15   3   6       41.82       53.95    128.24 o 
 -16   4   6       24.32       26.50     99.38 o 
 -14   4   6       79.02       88.02    118.78 o 
 -12   4   6      124.96      -79.03     79.03 o 
 -10   4   6      956.08      824.35    178.88 o 
  -8   4   6     3497.81     3443.16    215.79 o 
  -6   4   6      439.55      556.04    105.06 o 
  -4   4   6    12034.03    11836.22    537.58 o 
  -2   4   6     8037.73     7778.82    348.29 o 
   0   4   6     8262.03     9541.43    640.98 o 
   2   4   6    15625.97    15585.55    682.86 o 
   4   4   6      154.47      240.40    126.35 o 
   6   4   6      635.22      690.90    123.51 o 
   8   4   6      929.55      722.61    142.44 o 
  10   4   6      198.11      233.77    127.77 o 
  12   4   6      229.31       73.82    125.40 o 
  14   4   6       18.83      -37.38     98.90 o 
 -15   5   6       42.42      -13.25    124.46 o 
 -13   5   6        9.21       30.29    121.62 o 
 -11   5   6      628.05      856.06    144.33 o 
  -9   5   6        4.35      -15.62    115.47 o 
  -7   5   6        0.98       51.11    124.93 o 
  -5   5   6      200.60      186.45     93.22 o 
  -3   5   6     4571.79     4835.38    203.96 o 
  -1   5   6      443.12      543.66     69.93 o 
   1   5   6     2328.86     2239.23    199.70 o 
   3   5   6      102.29      110.26    110.73 o 
   5   5   6        6.19      -65.78     65.78 o 
   7   5   6      111.86      287.72    131.56 o 
   9   5   6        0.63      103.64     94.17 o 
  11   5   6        6.15       15.14     97.96 o 
  13   5   6        7.73     -110.73    110.73 o 
 -14   6   6      129.74      106.47    146.70 o 
 -12   6   6       44.37       -4.73    113.10 o 
 -10   6   6       52.50       51.58    102.22 o 
  -8   6   6      547.90      478.90    140.07 o 
  -6   6   6      529.08      339.30    158.06 o 
  -4   6   6     2709.80     2605.08    183.61 o 
  -2   6   6     1338.38     1329.28    137.23 o 
   0   6   6     1205.17     1206.20     96.82 o 
   2   6   6      289.44      492.62    135.34 o 
   4   6   6       70.30       53.47    101.27 o 
   6   6   6        4.77       13.25     95.59 o 
   8   6   6      246.62      370.53    181.72 o 
  10   6   6        3.80       64.36     84.23 o 
  12   6   6       99.38       41.17    127.77 o 
 -13   7   6       97.30       45.43    101.74 o 
 -11   7   6        2.84      -31.23     96.06 o 
  -9   7   6      899.26      864.10    186.45 o 
  -7   7   6      743.10      589.16    139.13 o 
  -5   7   6      785.66      751.95    157.11 o 
  -3   7   6     4657.07     4338.97    241.82 o 
  -1   7   6      300.38      315.36    101.98 o 
   1   7   6     2826.16     2753.69    135.98 o 
   3   7   6     1366.02     1517.15    167.52 o 
   5   7   6      228.31      130.61    122.09 o 
   7   7   6      147.06       29.81    102.69 o 
   9   7   6      970.14     1152.29    211.53 o 
  11   7   6       38.08      110.73    110.26 o 
 -10   8   6      637.26      719.77    163.26 o 
  -8   8   6     1684.44     1728.68    238.98 o 
  -6   8   6      146.87      165.63    143.86 o 
  -4   8   6     4126.12     4258.99    279.67 o 
  -2   8   6      659.27      311.85    186.45 o 
   0   8   6      312.37      282.77    103.09 o 
   2   8   6     2370.84     2502.87    205.85 o 
   4   8   6      546.09      514.87    175.57 o 
   6   8   6      928.00      954.96    205.38 o 
   8   8   6      207.79       88.97    184.56 o 
  10   8   6        4.06       96.54    109.31 o 
  -9   9   6      541.47      518.18    184.08 o 
  -7   9   6      152.87      113.57    149.54 o 
  -5   9   6      784.65      934.14    172.73 o 
  -3   9   6     2545.47     2994.55    239.45 o 
  -1   9   6       26.51      -22.67     63.15 o 
   1   9   6     2281.24     2421.18    164.04 o 
   3   9   6      741.11      805.42    182.66 o 
   5   9   6       35.79       96.54    105.06 o 
   7   9   6     1127.64     1326.91    208.22 o 
  -4  10   6     2869.48     2875.77    281.57 o 
  -2  10   6      946.74      973.89    251.75 o 
   0  10   6      235.05       85.62    114.86 o 
   2  10   6      997.94     1311.77    205.85 o 
   4  10   6      836.55      998.97    192.13 o 
 -17   1   7       47.79      -10.53    106.24 o 
 -15   1   7        1.11       65.25     92.51 o 
 -13   1   7       14.93       13.27     57.03 o 
 -11   1   7       41.65      110.07     71.91 o 
  -9   1   7     1707.55     1398.10    108.64 o 
  -7   1   7      259.93      198.26     64.86 o 
  -5   1   7     5968.53     6323.95    756.92 o 
  -3   1   7      857.22      887.40     85.65 o 
  -1   1   7       11.59        4.77     32.02 o 
   1   1   7     9732.22    10142.97    223.34 o 
   3   1   7     4904.76     4677.61    332.67 o 
   5   1   7     2513.23     2408.04     96.38 o 
   7   1   7     3033.84     2978.46    130.05 o 
   9   1   7       39.94       32.50     75.95 o 
  11   1   7      619.74      595.34    100.07 o 
  13   1   7      183.63       72.54     97.50 o 
  15   1   7       23.64      -39.25     74.01 o 
 -16   2   7       28.13     -105.53    105.53 o 
 -14   2   7      835.19      948.34    213.90 o 
 -12   2   7      103.92       43.06     94.17 o 
 -10   2   7     1039.90      949.76    140.55 o 
  -8   2   7     1441.05     1440.96    152.85 o 
  -6   2   7      402.92      310.43     84.23 o 
  -4   2   7    27019.59    26527.86    968.21 o 
  -2   2   7      153.82       91.33     55.37 o 
   0   2   7    21134.70    21928.30    655.61 o 
   2   2   7     8941.49     7742.38    337.41 o 
   4   2   7      704.58      664.88     88.49 o 
   6   2   7     7255.53     6364.36    231.88 o 
   8   2   7     3623.52     3843.51    249.39 o 
  10   2   7      437.58      567.87    148.12 o 
  12   2   7      222.02      199.23    122.56 o 
  14   2   7        0.18      -30.29     90.39 o 
 -15   3   7      705.35      634.12    200.65 o 
 -13   3   7      225.62      312.33    118.78 o 
 -11   3   7     2752.28     2926.40    203.49 o 
  -9   3   7    13015.35    13362.83    616.61 o 
  -7   3   7       61.22      108.37     75.24 o 
  -5   3   7    35599.69    34450.06   1162.23 o 
  -3   3   7    32382.98    32567.59   1155.13 o 
  -1   3   7      362.80      337.95     95.35 o 
   1   3   7    57955.46    59602.32   2108.91 o 
   3   3   7    31349.93    31818.47   1147.56 o 
   5   3   7     3129.11     2954.80    183.61 o 
   7   3   7    13482.74    14132.29    682.86 o 
   9   3   7     1319.16     1495.85    157.58 o 
  11   3   7      127.75      -82.81    105.53 o 
  13   3   7      460.15      597.21    163.73 o 
  15   3   7      156.51       18.46    123.98 o 
 -16   4   7       88.64       45.43    132.50 o 
 -14   4   7      894.07      954.01    180.30 o 
 -12   4   7       10.99       -0.95     87.07 o 
 -10   4   7     3467.24     3382.11    212.95 o 
  -8   4   7     3100.40     3408.14    192.60 o 
  -6   4   7     1923.36     1799.66    148.12 o 
  -4   4   7     9528.71     9099.58    336.46 o 
  -2   4   7     1489.40     1353.89    129.66 o 
   0   4   7     2842.05     2740.53    107.73 o 
   2   4   7    14502.87    14357.07    670.08 o 
   4   4   7      225.83       91.33     82.81 o 
   6   4   7     7671.36     7703.10    317.06 o 
   8   4   7     1612.39     1798.72    165.63 o 
  10   4   7      208.39      164.21    163.73 o 
  12   4   7      584.97      908.59    175.57 o 
  14   4   7       73.38      124.93    110.26 o 
 -15   5   7      357.32      694.22    239.45 o 
 -13   5   7       77.41      128.24    118.78 o 
 -11   5   7     1286.30     1069.95    183.61 o 
  -9   5   7     4075.09     3913.07    233.77 o 
  -7   5   7      209.21       99.38    115.94 o 
  -5   5   7     7763.38     8399.21    366.75 o 
  -3   5   7    15020.68    16195.54    720.24 o 
  -1   5   7       21.94       65.81     86.84 o 
   1   5   7    10855.62    11204.73    344.03 o 
   3   5   7     7758.22     7911.79    393.72 o 
   5   5   7        9.64        1.42     79.50 o 
   7   5   7     7123.29     7049.58    392.77 o 
   9   5   7      933.14      813.47    167.99 o 
  11   5   7      960.07      942.66    212.95 o 
  13   5   7      171.11      269.26    144.81 o 
 -14   6   7      409.33      613.30    244.18 o 
 -12   6   7       47.62       76.66    113.10 o 
 -10   6   7     1436.04     1803.45    200.65 o 
  -8   6   7     2283.28     2535.05    203.49 o 
  -6   6   7      632.44      850.85    145.75 o 
  -4   6   7    12475.16    13334.44    494.52 o 
  -2   6   7     1141.54     1099.77    140.55 o 
   0   6   7     4566.67     4942.23    169.65 o 
   2   6   7     6904.26     7125.30    302.86 o 
   4   6   7      412.32      320.84    129.19 o 
   6   6   7     3097.91     3357.98    237.56 o 
   8   6   7     1586.04     1832.31    211.53 o 
  10   6   7        0.12      -66.25     66.25 o 
  12   6   7      394.73      193.07    148.59 o 
 -13   7   7      263.43      309.96    159.00 o 
 -11   7   7      612.72      476.53    205.85 o 
  -9   7   7     2663.40     3283.21    256.49 o 
  -7   7   7      292.17      311.38    156.64 o 
  -5   7   7     1686.13     1855.98    191.18 o 
  -3   7   7    10401.86    10445.42    456.19 o 
  -1   7   7       21.04      -73.71     81.16 o 
   1   7   7    10017.41    10032.81    274.06 o 
   3   7   7      135.06      164.68    142.91 o 
   5   7   7      120.43       84.71    124.46 o 
   7   7   7       57.87      176.98    102.69 o 
   9   7   7      654.06      635.06    191.65 o 
  11   7   7       79.33       51.11    114.52 o 
 -10   8   7      396.58      366.27    157.58 o 
  -8   8   7      299.52      229.04    153.80 o 
  -6   8   7      162.17      266.90    174.15 o 
  -4   8   7     4588.03     4871.34    323.21 o 
  -2   8   7      130.59       61.52    134.87 o 
   0   8   7     3417.26     3280.52    174.08 o 
   2   8   7     1998.72     1859.29    198.75 o 
   4   8   7      145.21      -30.76    104.11 o 
   6   8   7     1688.64     1936.90    218.16 o 
   8   8   7       97.69      241.82    153.32 o 
  10   8   7       16.56       85.65    132.50 o 
  -7   9   7       83.10       60.57    106.00 o 
  -5   9   7      320.70      274.47    137.23 o 
  -3   9   7       35.43       42.59     90.86 o 
  -1   9   7       34.95       -0.66     62.57 o 
   1   9   7      894.30      606.84    140.53 o 
   3   9   7       41.38      180.30    116.41 o 
   5   9   7      280.10      270.68    122.56 o 
   7   9   7      119.32        6.63    113.10 o 
  -4  10   7      263.74      120.20    165.15 o 
  -2  10   7       56.07       37.86    126.35 o 
   0  10   7      111.89      125.68     95.83 o 
   2  10   7      182.00      176.04    146.23 o 
 -16   0   8      747.52      695.64    182.66 o 
 -14   0   8      487.61      496.41    138.65 o 
 -12   0   8     2501.11     2871.51    202.07 o 
 -10   0   8    11401.44    11500.23    451.93 o 
  -8   0   8     2536.55     2601.30    148.12 o 
  -6   0   8    15001.95    15218.33    610.93 o 
  -4   0   8   102201.47   100991.64   2429.99 o 
  -2   0   8     2528.80     2765.51    104.11 o 
   0   0   8   103034.97   118338.18   1987.06 o 
   2   0   8    15522.64    13717.75    562.19 o 
   4   0   8       28.33      111.68     79.03 o 
   6   0   8     3594.10     3261.92    164.68 o 
   8   0   8     7194.19     7689.38    310.43 o 
  10   0   8       52.50       92.75    127.77 o 
  12   0   8     1687.30     1767.96    226.67 o 
  14   0   8       15.29      -14.20     81.39 o 
  16   0   8       62.21      115.47    133.92 o 
 -17   1   8      213.52      140.75    102.40 o 
 -15   1   8      506.95      401.01    126.88 o 
 -13   1   8       11.34      -61.10     61.10 o 
 -11   1   8      861.99     1113.33    124.28 o 
  -9   1   8    10169.54    10507.07    268.73 o 
  -7   1   8     2467.80     3041.09    154.74 o 
  -5   1   8    41043.58    40184.58   1202.92 o 
  -3   1   8    33363.13    34340.27    994.03 o 
  -1   1   8     8999.64     9720.80    258.46 o 
   1   1   8    29730.61    28307.72    575.70 o 
   3   1   8     5579.69     4959.36    194.31 o 
   5   1   8     3854.59     3696.80    127.74 o 
   7   1   8     8545.42     8089.03    266.93 o 
   9   1   8      244.89      210.70     81.96 o 
  11   1   8     1278.04     1411.28    128.15 o 
  13   1   8      812.92      827.86    151.43 o 
  15   1   8        2.42       65.78     69.17 o 
 -16   2   8      358.78      191.65    189.76 o 
 -14   2   8       78.51       99.85    128.72 o 
 -12   2   8      336.78      373.85    118.31 o 
 -10   2   8     3175.59     3228.32    224.31 o 
  -8   2   8     5063.70     5066.31    237.56 o 
  -6   2   8     6324.57     5997.61    269.74 o 
  -4   2   8    61020.52    64170.75   2133.28 o 
  -2   2   8     2049.20     1955.82    104.58 o 
   0   2   8    56946.71    56023.61   1885.32 o 
   2   2   8    34974.86    35287.19   1527.09 o 
   4   2   8      978.52      934.14     97.01 o 
   6   2   8    12990.64    13325.92    576.86 o 
   8   2   8     2977.72     3048.97    184.08 o 
  10   2   8       88.28      184.08    120.20 o 
  12   2   8     1183.95     1144.72    192.13 o 
  14   2   8       31.45       29.81    112.63 o 
 -15   3   8      254.06      120.67    159.00 o 
 -13   3   8       75.69       -7.10     80.45 o 
 -11   3   8     1808.39     2067.03    199.23 o 
  -9   3   8     1081.93     1102.13    150.96 o 
  -7   3   8        8.84       10.41     82.34 o 
  -5   3   8     4238.99     3962.28    207.74 o 
  -3   3   8    21676.14    23038.32    949.76 o 
  -1   3   8     7086.98     6862.36    384.49 o 
   1   3   8    40124.41    41446.44   1322.49 o 
   3   3   8      738.05      915.68    107.89 o 
   5   3   8     6326.03     6020.33    273.05 o 
   7   3   8     2336.70     2379.83    174.62 o 
   9   3   8        0.43       45.43     92.75 o 
  11   3   8     1378.70     1800.14    222.41 o 
  13   3   8       85.81       60.57    129.66 o 
  15   3   8       46.71       86.13    128.24 o 
 -16   4   8       85.07       83.76    117.83 o 
 -14   4   8        0.66      -21.29    108.37 o 
 -12   4   8      248.28      217.21    121.62 o 
 -10   4   8      353.68      667.72    127.30 o 
  -8   4   8       29.94      -79.03    111.68 o 
  -6   4   8     2884.46     2830.34    166.57 o 
  -4   4   8     1227.05     1106.87    130.14 o 
  -2   4   8      573.73      757.15    101.74 o 
   0   4   8     5936.46     6066.41    169.81 o 
   2   4   8     6670.06     7477.37    292.92 o 
   4   4   8     3839.20     3728.99    185.98 o 
   6   4   8     6227.24     6891.05    255.54 o 
   8   4   8      153.95       90.86    111.68 o 
  10   4   8      167.63      324.63    115.47 o 
  12   4   8       97.54      147.65    135.81 o 
  14   4   8       67.65       33.13    115.47 o 
 -15   5   8       33.35      -27.45    118.31 o 
 -13   5   8        3.53      -35.02     86.60 o 
 -11   5   8      300.16       79.50    132.03 o 
  -9   5   8       29.89       -4.26     98.43 o 
  -7   5   8     1193.86     1091.72    154.27 o 
  -5   5   8        4.31       89.44    109.31 o 
  -3   5   8       16.55      -10.88     74.30 o 
  -1   5   8       81.02      -19.58     75.72 o 
   1   5   8     3022.98     3233.71    136.13 o 
   3   5   8       38.76      143.39     82.34 o 
   5   5   8     1542.62     1470.30    175.09 o 
   7   5   8      374.74      373.85    147.17 o 
   9   5   8       37.07      -26.03     92.75 o 
  11   5   8       29.69      109.79    136.76 o 
  13   5   8        0.57      -75.72     95.59 o 
 -14   6   8       20.23        8.04    113.57 o 
 -12   6   8        0.04      -60.57     92.75 o 
 -10   6   8      328.45      255.07    162.79 o 
  -8   6   8      366.39      169.89    168.47 o 
  -6   6   8      464.14      371.95    176.04 o 
  -4   6   8     2201.89     2109.15    194.49 o 
  -2   6   8        5.39       88.49     90.39 o 
   0   6   8     2131.65     2216.39    116.67 o 
   2   6   8      386.05      290.08    128.24 o 
   4   6   8      149.01      236.14     93.22 o 
   6   6   8       51.70       89.91    118.78 o 
   8   6   8       21.85      261.69    120.20 o 
  10   6   8       98.30      112.15    136.29 o 
  12   6   8       10.73       61.99     96.54 o 
 -11   7   8       22.69      -82.34    108.84 o 
  -9   7   8      502.58      503.98    145.75 o 
  -7   7   8      383.56      303.81    136.29 o 
  -5   7   8     1139.28     1311.77    163.26 o 
  -3   7   8     2984.01     2821.82    234.72 o 
  -1   7   8      478.77      383.11     93.91 o 
   1   7   8     3732.95     3536.10    305.70 o 
   3   7   8       80.01       26.50    139.13 o 
   5   7   8      549.44      845.65    184.56 o 
   7   7   8      410.62      855.58    170.36 o 
   9   7   8      110.30       -8.99    120.20 o 
  11   7   8       85.38      -18.46    123.04 o 
 -10   8   8      296.43      388.99    158.06 o 
  -8   8   8      339.89      247.49    194.97 o 
  -6   8   8      587.03      424.48    187.40 o 
  -4   8   8     4190.52     4296.85    276.36 o 
  -2   8   8       93.93      169.41    125.88 o 
   0   8   8     3604.38     3142.96    489.07 o 
   2   8   8     1966.81     2422.42    211.53 o 
   4   8   8        0.52       15.62     98.90 o 
   6   8   8     1409.50     1411.62    204.43 o 
   8   8   8      386.88      577.33    168.47 o 
  -7   9   8       20.16      175.09     96.06 o 
  -5   9   8      740.57      645.00    173.20 o 
  -3   9   8      825.54      891.08    179.82 o 
  -1   9   8      109.95       43.40     85.15 o 
   1   9   8     2131.44     2306.16    326.76 o 
   3   9   8      156.48       25.55    106.47 o 
   5   9   8      733.00      855.58    162.32 o 
   7   9   8      419.31      503.98    183.14 o 
  -4  10   8      887.44      828.61    199.70 o 
  -2  10   8      151.69      128.72    164.21 o 
   0  10   8     1761.64     1729.35    170.52 o 
   2  10   8     1406.64     1642.55    264.06 o 
 -17   1   9        7.50       89.29     89.12 o 
 -15   1   9       23.89       56.13     88.55 o 
 -13   1   9       10.33        1.33     66.59 o 
 -11   1   9       47.21      -41.25     84.75 o 
  -9   1   9      334.85      355.80     96.77 o 
  -7   1   9      488.59      632.55    168.47 o 
  -5   1   9    10933.40    11821.96    298.54 o 
  -3   1   9      969.64     1160.15     64.15 o 
  -1   1   9    18612.35    21260.02    387.71 o 
   1   1   9     5411.90     6053.41    127.73 o 
   3   1   9      756.24      759.13    171.78 o 
   5   1   9     6161.33     6162.12    189.50 o 
   7   1   9      892.10      995.12    102.18 o 
   9   1   9     1146.18     1267.46    111.21 o 
  11   1   9      265.12      349.69     86.26 o 
  13   1   9       20.56        3.25     72.53 o 
  15   1   9       28.01       30.37     68.78 o 
 -16   2   9       37.80      -27.45    119.25 o 
 -14   2   9      511.67      458.08    139.60 o 
 -12   2   9       34.91      172.25    107.42 o 
 -10   2   9     3849.86     4134.06    235.19 o 
  -8   2   9      329.15      143.39    103.16 o 
  -6   2   9      894.63      652.10     91.80 o 
  -4   2   9    13740.35    14987.88    602.88 o 
  -2   2   9     1741.99     1965.29    107.42 o 
   0   2   9    39166.18    39873.36   1177.40 o 
   2   2   9     2509.98     2646.25    134.39 o 
   4   2   9     9194.65     9013.92    436.31 o 
   6   2   9     1983.95     1855.50    142.44 o 
   8   2   9      161.74      339.30    128.24 o 
  10   2   9      500.99      588.69    136.76 o 
  12   2   9      480.60      347.34    152.85 o 
  14   2   9       44.21      -67.67     67.67 o 
 -15   3   9      297.94      254.59    138.18 o 
 -13   3   9      138.53       45.90    107.42 o 
 -11   3   9     1674.45     1652.02    194.97 o 
  -9   3   9     1418.56     1663.85    178.40 o 
  -7   3   9     1069.69     1320.76    132.98 o 
  -5   3   9    22596.46    22210.18    831.92 o 
  -3   3   9     3899.87     3717.16    181.24 o 
  -1   3   9    25371.54    24870.46    645.23 o 
   1   3   9    33584.06    35234.76   1625.52 o 
   3   3   9       32.99      129.66     63.41 o 
   5   3   9    16533.34    16338.92    710.78 o 
   7   3   9     6619.35     7303.23    360.12 o 
   9   3   9      211.20      323.21    157.11 o 
  11   3   9     2091.60     1494.91    234.72 o 
  13   3   9      322.51      349.71    151.43 o 
  15   3   9       28.49       53.47    114.52 o 
 -16   4   9      353.10      256.01    158.53 o 
 -14   4   9      193.40      129.66    159.00 o 
 -12   4   9     1102.85     1203.40    179.82 o 
 -10   4   9     3660.41     3954.71    238.03 o 
  -8   4   9      503.99      495.46    126.82 o 
  -6   4   9     5181.49     5195.97    216.74 o 
  -4   4   9    24500.98    23227.13    958.27 o 
  -2   4   9       30.11       14.20     65.78 o 
   0   4   9    26464.62    24613.79    903.85 o 
   2   4   9     3547.45     3711.95    187.87 o 
   4   4   9     1151.29     1004.65    123.04 o 
   6   4   9     4542.42     4191.80    217.21 o 
   8   4   9      479.66      618.03    138.65 o 
  10   4   9      964.19      902.91    182.66 o 
  12   4   9      174.13      159.95    152.85 o 
  14   4   9       18.33      -19.40     82.34 o 
 -15   5   9      214.09      171.31    159.00 o 
 -13   5   9        5.32       81.39    114.52 o 
 -11   5   9     1905.85     2020.66    204.90 o 
  -9   5   9     2227.08     2004.09    198.75 o 
  -7   5   9     1593.37     1579.61    169.41 o 
  -5   5   9    17074.01    18109.24    753.37 o 
  -3   5   9     5183.98     5304.81    227.62 o 
  -1   5   9    13403.13    13398.37    850.14 o 
   1   5   9    28185.22    26780.39    760.18 o 
   3   5   9       49.02      133.92     91.80 o 
   5   5   9     8217.60     7722.03    284.88 o 
   7   5   9     2359.81     2378.89    202.54 o 
   9   5   9       18.64       35.96     93.70 o 
  11   5   9     1330.76     1799.19    251.75 o 
  13   5   9      156.28      303.34    123.98 o 
 -14   6   9       52.62      -63.88    121.62 o 
 -12   6   9      354.14      380.47    152.85 o 
 -10   6   9     2990.15     3393.47    248.44 o 
  -8   6   9      391.90      200.65    155.22 o 
  -6   6   9     5510.50     5899.65    268.32 o 
  -4   6   9    10643.48    10692.92    460.92 o 
  -2   6   9       77.83      114.99    118.78 o 
   0   6   9    12876.22    12521.02    536.63 o 
   2   6   9     3637.05     3717.63    215.79 o 
   4   6   9      857.64     1012.69    147.17 o 
   6   6   9     3803.66     3211.76    238.50 o 
   8   6   9      241.76       15.62    130.61 o 
  10   6   9      641.43      915.68    187.40 o 
  12   6   9      117.85       70.98    127.77 o 
 -11   7   9     1055.68      985.72    198.75 o 
  -9   7   9     1136.14      862.68    202.54 o 
  -7   7   9     1115.10     1219.02    169.41 o 
  -5   7   9     7651.28     7567.29    312.80 o 
  -3   7   9      918.71      809.68    160.42 o 
  -1   7   9     2200.92     2493.90    194.26 o 
   1   7   9     8832.23     8499.10    273.57 o 
   3   7   9      706.94      466.12    121.14 o 
   5   7   9     3957.91     3989.73    246.08 o 
   7   7   9      747.46      576.38    204.90 o 
   9   7   9        2.79      -79.03     82.81 o 
  11   7   9       38.43       55.37    128.24 o 
 -10   8   9      713.37     1002.76    173.67 o 
  -8   8   9       46.44      -85.65     85.65 o 
  -6   8   9     1393.68     1674.73    199.23 o 
  -4   8   9     1157.39      851.80    217.68 o 
  -2   8   9      129.82       -3.31    131.08 o 
   0   8   9     4622.43     4567.14    198.93 o 
   2   8   9      328.62      336.93    189.76 o 
   4   8   9     1410.53     1223.28    218.63 o 
   6   8   9      923.86      862.68    182.19 o 
   8   8   9       12.42      143.86    126.35 o 
  -7   9   9       24.26        6.15     91.80 o 
  -5   9   9     1060.60     1043.45    184.56 o 
  -3   9   9        0.43      -70.04     70.04 o 
  -1   9   9      695.55      552.22    111.76 o 
   1   9   9      195.33      102.74     91.84 o 
   3   9   9       56.39       17.04    100.80 o 
   5   9   9      472.19      456.66    217.68 o 
  -2  10   9      220.60      141.97    131.56 o 
   0  10   9      476.49      333.00    141.69 o 
   2  10   9      194.78      116.41    126.35 o 
 -16   0  10      243.50      140.07    144.33 o 
 -14   0  10      113.91      153.80    128.24 o 
 -12   0  10     4336.45     4615.33    306.65 o 
 -10   0  10     4057.43     4062.13    206.32 o 
  -8   0  10     8198.92     8571.94    347.34 o 
  -6   0  10    37350.16    35088.43   1251.20 o 
  -4   0  10     7436.89     7111.57    333.62 o 
  -2   0  10    10496.35    10392.89    466.12 o 
   0   0  10   137000.08   152770.89   2293.70 o 
   2   0  10    15450.49    15621.99    642.63 o 
   4   0  10    63990.54    60425.67   2267.68 o 
   6   0  10    11876.15    11496.45    512.03 o 
   8   0  10      204.90      292.45    102.69 o 
  10   0  10      533.61      447.67    159.48 o 
  12   0  10     1519.88     1887.21    203.49 o 
  14   0  10       35.57       22.71     88.49 o 
 -17   1  10      208.28       33.86     94.81 o 
 -15   1  10      828.21      674.44    137.86 o 
 -13   1  10      662.11      693.47    121.13 o 
 -11   1  10     8160.21     8062.57    261.69 o 
  -9   1  10      691.23      624.45     81.14 o 
  -7   1  10     5109.22     4755.62    303.81 o 
  -5   1  10    35989.96    33393.88    801.87 o 
  -3   1  10    18020.25    21104.03    592.69 o 
  -1   1  10    62055.57    66402.85   1043.18 o 
   1   1  10    47994.30    49402.20    922.95 o 
   3   1  10     3835.87     3687.49    173.67 o 
   5   1  10    12748.62    11580.23    421.88 o 
   7   1  10     1421.89     1724.05    160.90 o 
   9   1  10      646.95      637.41    140.31 o 
  11   1  10      410.93      469.17     95.52 o 
  13   1  10        6.02      -42.66     67.01 o 
  15   1  10        4.33      -44.74     57.53 o 
 -16   2  10      550.34      522.91    243.24 o 
 -14   2  10        5.62      -30.76     91.33 o 
 -12   2  10     2711.82     2626.38    212.48 o 
 -10   2  10     3250.04     3388.27    210.11 o 
  -8   2  10      514.12      311.85    102.22 o 
  -6   2  10    20083.93    19814.26    803.06 o 
  -4   2  10    16164.86    17608.58    729.71 o 
  -2   2  10    13461.25    13784.47    495.94 o 
   0   2  10    63918.59    66309.81   1597.21 o 
   2   2  10      277.40      276.36     69.56 o 
   4   2  10    23690.93    23732.06    949.28 o 
   6   2  10     5348.86     5831.04    255.07 o 
   8   2  10      185.72       13.25    106.00 o 
  10   2  10     1135.19      950.70    163.26 o 
  12   2  10      278.74      310.91    127.30 o 
  14   2  10        1.89       53.00     91.33 o 
 -15   3  10       12.34       -7.57    102.69 o 
 -13   3  10        2.13       12.78     95.12 o 
 -11   3  10     1602.84     1760.38    196.39 o 
  -9   3  10     1521.16     1530.87    156.64 o 
  -7   3  10     4544.23     4940.91    205.38 o 
  -5   3  10    10768.38    11159.99    463.76 o 
  -3   3  10       15.78      -60.10     60.10 o 
  -1   3  10    10914.67    11423.18    377.16 o 
   1   3  10    12265.82    12362.50    379.24 o 
   3   3  10     1479.39     1543.65    133.45 o 
   5   3  10     9716.62     9256.21    431.10 o 
   7   3  10       57.66      165.63     99.38 o 
   9   3  10      865.92      911.90    150.96 o 
  11   3  10      213.54      265.48    149.06 o 
  13   3  10        0.30       21.29     96.54 o 
 -16   4  10        2.49       63.88    101.27 o 
 -14   4  10       33.56      156.64    120.20 o 
 -12   4  10       20.54      138.18    116.89 o 
 -10   4  10      120.53      137.23    116.41 o 
  -8   4  10        6.97      -85.65     85.65 o 
  -6   4  10     1358.37     1663.85    150.01 o 
  -4   4  10       70.33       60.10     83.29 o 
  -2   4  10     2799.32     3219.80    159.48 o 
   0   4  10      280.86      264.88     68.98 o 
   2   4  10       31.21       52.05    107.89 o 
   4   4  10      758.18      689.48    126.35 o 
   6   4  10     2295.85     2437.09    190.24 o 
   8   4  10      326.85      436.31    118.78 o 
  10   4  10     1348.43     1202.93    215.32 o 
  12   4  10        8.68       93.70    109.31 o 
  14   4  10       68.55      182.66    150.96 o 
 -15   5  10        6.83     -103.16    103.16 o 
 -13   5  10        2.72       27.45    106.00 o 
 -11   5  10      498.47      528.59    153.80 o 
  -9   5  10        8.39      -85.65     93.70 o 
  -7   5  10     1319.25     1217.60    144.33 o 
  -5   5  10       14.47      -31.71    106.00 o 
  -3   5  10     1944.10     2082.65    161.37 o 
  -1   5  10      173.60      342.34     67.25 o 
   1   5  10      444.09      495.22     74.54 o 
   3   5  10      257.60      195.44    126.82 o 
   5   5  10      202.40      331.26    100.32 o 
   7   5  10       53.21       28.39    106.47 o 
   9   5  10      190.60      150.96    142.44 o 
  11   5  10      160.44      214.37    166.57 o 
  13   5  10        2.06      108.37    113.10 o 
 -14   6  10        7.01      -55.84     93.22 o 
 -12   6  10       32.66      174.62    146.70 o 
 -10   6  10        1.28      -86.60     86.60 o 
  -8   6  10        0.17       -7.10     84.71 o 
  -6   6  10        2.95       76.19    103.64 o 
  -4   6  10     1552.86     1811.02    189.76 o 
  -2   6  10       55.43       60.57    111.68 o 
   0   6  10     3788.44     3547.10    151.02 o 
   2   6  10      376.32      439.62    115.94 o 
   4   6  10      921.00     1144.25    171.31 o 
   6   6  10      706.40      931.77    200.65 o 
   8   6  10        0.10       -5.21    100.32 o 
  10   6  10      174.82      216.26    145.75 o 
  12   6  10        9.62      -30.76    101.27 o 
 -11   7  10      302.41        3.79    130.61 o 
  -9   7  10      711.84      752.90    156.64 o 
  -7   7  10        3.41      111.68    100.32 o 
  -5   7  10     1164.06     1313.66    165.15 o 
  -3   7  10     1978.43     1657.22    190.71 o 
  -1   7  10      217.52      233.42     89.44 o 
   1   7  10     4201.29     4004.95    197.88 o 
   3   7  10        3.54       53.00    102.69 o 
   5   7  10     1292.99     1476.45    181.72 o 
   7   7  10        0.88      108.37    105.53 o 
   9   7  10       15.33       13.72     95.12 o 
 -10   8  10      132.20      102.69    145.28 o 
  -8   8  10       11.57      -83.76     83.76 o 
  -6   8  10      821.63     1036.83    171.31 o 
  -4   8  10     1144.49     1256.40    197.33 o 
  -2   8  10      672.53      704.63    167.05 o 
   0   8  10     3738.50     3539.09    290.56 o 
   2   8  10       46.56      146.70    112.15 o 
   4   8  10     1339.11     1114.91    187.87 o 
   6   8  10      602.94      589.16    233.30 o 
   8   8  10        0.30      158.06    133.45 o 
  -7   9  10      249.73      100.80    188.82 o 
  -5   9  10     1486.38     1496.33    246.08 o 
  -3   9  10      245.12      -25.55     92.28 o 
  -1   9  10     1247.01     1274.61    133.49 o 
   1   9  10     1229.06     1373.82    150.55 o 
   3   9  10       32.14      -27.92    103.16 o 
   5   9  10      551.11      480.79    182.66 o 
  -2  10  10      468.47      407.92    178.88 o 
   0  10  10      593.89      643.36    129.56 o 
 -17   1  11       11.91      -29.09     71.43 o 
 -15   1  11      258.09      122.29     99.55 o 
 -13   1  11        4.21      -64.95     67.08 o 
 -11   1  11      440.43      482.44    104.37 o 
  -9   1  11        8.26       52.13     65.22 o 
  -7   1  11       86.57      198.17     67.71 o 
  -5   1  11       40.10       43.89     49.59 o 
  -3   1  11     1394.67     1679.18     74.05 o 
  -1   1  11     1755.31     1795.09    308.73 o 
   1   1  11      241.10      217.07     54.78 o 
   3   1  11     1574.95     1434.75     78.71 o 
   5   1  11       43.78       30.31     59.46 o 
   7   1  11       17.77       99.44     69.12 o 
   9   1  11       39.97       90.54     84.00 o 
  11   1  11      239.57      139.06     85.84 o 
  13   1  11       27.61       17.71     84.00 o 
  15   1  11       16.09       23.22     66.14 o 
 -16   2  11      123.46      -71.93     94.64 o 
 -14   2  11       49.44        8.52     87.07 o 
 -12   2  11      755.81      529.53    222.89 o 
 -10   2  11     2125.03     2346.71    184.56 o 
  -8   2  11      363.74      441.04     86.13 o 
  -6   2  11     8766.55     9012.51    338.35 o 
  -4   2  11     1256.19     1200.56    110.73 o 
  -2   2  11      128.59      144.33     69.09 o 
   0   2  11     9692.53     9134.79    269.14 o 
   2   2  11     3772.10     3394.89    160.42 o 
   4   2  11     6682.98     6245.58    250.81 o 
   6   2  11     2067.48     1837.52    152.38 o 
   8   2  11      370.74      301.92    119.25 o 
  10   2  11      251.58      259.33    120.67 o 
  12   2  11       93.77      188.82    147.65 o 
  14   2  11       12.89      -35.02     91.80 o 
 -15   3  11      270.54      194.49    155.22 o 
 -13   3  11      231.36      169.41    126.82 o 
 -11   3  11     4092.36     4293.07    273.52 o 
  -9   3  11       78.07      -56.31     92.75 o 
  -7   3  11     6579.00     6145.26    308.54 o 
  -5   3  11     8063.52     8424.76    367.69 o 
  -3   3  11       31.51       60.57     65.30 o 
  -1   3  11    16313.98    15706.70    424.70 o 
   1   3  11     8810.59     8063.35    252.95 o 
   3   3  11     3524.88     3577.08    177.93 o 
   5   3  11    12961.41    12226.63    517.23 o 
   7   3  11      157.93      -82.34     96.06 o 
   9   3  11     3255.77     3194.72    227.15 o 
  11   3  11      710.22      472.28    176.04 o 
  13   3  11       62.39       28.87    114.99 o 
 -14   4  11        1.80       80.92     85.18 o 
 -12   4  11     2144.84     2387.40    218.16 o 
 -10   4  11     1960.49     2044.32    217.68 o 
  -8   4  11     6310.66     5773.30    253.65 o 
  -6   4  11    11605.65    11168.50    425.43 o 
  -4   4  11       28.02       68.62     94.64 o 
  -2   4  11     4395.03     3860.54    176.98 o 
   0   4  11    20243.98    19434.46   1043.93 o 
   2   4  11      740.09      829.56    112.63 o 
   4   4  11    10723.66    10042.71    514.39 o 
   6   4  11     2174.03     2440.88    210.58 o 
   8   4  11       11.24      -75.24     75.24 o 
  10   4  11      499.68      495.46    198.28 o 
  12   4  11      252.80      265.00    169.41 o 
 -15   5  11      268.01      117.36    143.86 o 
 -13   5  11      755.53      719.30    186.92 o 
 -11   5  11     3120.48     3388.27    281.57 o 
  -9   5  11       64.40      107.89    118.78 o 
  -7   5  11     7839.03     7567.76    293.40 o 
  -5   5  11     5159.47     5257.49    247.02 o 
  -3   5  11     2176.49     2078.86    164.21 o 
  -1   5  11    15305.67    14158.21   1260.66 o 
   1   5  11     2778.80     3167.09    147.80 o 
   3   5  11     3664.21     3616.83    202.54 o 
   5   5  11     6858.91     7213.32    370.06 o 
   7   5  11       44.44       27.45     97.48 o 
   9   5  11      719.30      484.58    153.32 o 
  11   5  11      297.33      135.34    154.27 o 
  13   5  11      124.21      397.03    162.79 o 
 -12   6  11     2322.07     1984.69    261.22 o 
 -10   6  11      223.59      119.25    161.37 o 
  -8   6  11     1687.08     1749.97    186.92 o 
  -6   6  11     8893.67     9600.25    357.76 o 
  -4   6  11     1975.72     1550.27    205.85 o 
  -2   6  11     9539.62     9363.16    481.74 o 
   0   6  11    13465.90    12344.16    369.14 o 
   2   6  11      106.99       52.53    111.68 o 
   4   6  11     4515.66     5075.30    281.57 o 
   6   6  11     1104.78     1092.20    221.47 o 
   8   6  11        8.45      -75.24     97.01 o 
  10   6  11      494.97      732.07    163.73 o 
 -11   7  11      414.27      516.28    167.99 o 
  -9   7  11       94.48      -26.97     80.92 o 
  -7   7  11     2408.41     2260.58    227.62 o 
  -5   7  11     2905.25     2695.47    220.99 o 
  -3   7  11      703.51      667.72    154.74 o 
  -1   7  11    11532.57    11006.74    269.96 o 
   1   7  11     1293.88     1309.86    125.82 o 
   3   7  11     2654.36     2568.65    220.99 o 
   5   7  11     3331.38     3720.47    268.32 o 
   7   7  11      159.30      301.44    132.50 o 
   9   7  11      658.42      582.06    219.10 o 
 -10   8  11       13.01      -87.55     87.55 o 
  -8   8  11       69.65      -82.81     96.54 o 
  -6   8  11     1586.89     1410.20    222.41 o 
  -4   8  11       26.93      -30.76    106.00 o 
  -2   8  11     1851.68     1822.38    220.52 o 
   0   8  11     1491.72     1715.94    188.11 o 
   2   8  11       55.14      135.34    141.49 o 
   4   8  11     1725.88     1499.64    227.62 o 
   6   8  11      129.88      137.71    157.11 o 
   8   8  11      190.46      251.75    163.73 o 
  -7   9  11       15.39      -50.63     90.86 o 
  -5   9  11      159.02       64.83    111.68 o 
  -3   9  11       10.24      101.74     86.60 o 
  -1   9  11      780.66      453.81    117.21 o 
   1   9  11        0.34       23.12     63.12 o 
   3   9  11      223.46        0.47    134.87 o 
   5   9  11       56.62      156.64    134.87 o 
 -16   0  12       39.60      -57.26    104.11 o 
 -14   0  12      356.68      302.39    185.50 o 
 -12   0  12     2383.06     2287.55    218.16 o 
 -10   0  12        8.72        1.42     86.13 o 
  -8   0  12    15200.63    15097.66    603.83 o 
  -6   0  12    16260.40    16847.16    728.29 o 
  -4   0  12    20391.41    21561.40    859.84 o 
  -2   0  12    57963.87    58305.63   2030.12 o 
   0   0  12      339.86      265.79     54.16 o 
   2   0  12     5120.72     4854.78    242.76 o 
   4   0  12    32628.29    33831.56   1215.71 o 
   6   0  12     6840.63     7856.90    362.96 o 
   8   0  12    12379.42    12516.24    653.52 o 
  10   0  12     3380.06     3126.10    242.76 o 
  12   0  12      199.82       91.33    121.62 o 
  14   0  12      131.68      269.26    143.86 o 
 -17   1  12      375.02      501.33    154.98 o 
 -15   1  12        0.42       -9.28     61.84 o 
 -13   1  12     1742.59     1705.43    154.21 o 
 -11   1  12     5008.34     5187.80    178.96 o 
  -9   1  12     1450.34     1467.03    108.44 o 
  -7   1  12    35502.18    35276.20    907.38 o 
  -5   1  12     2232.16     2234.19     94.51 o 
  -3   1  12    10175.11    10276.42    321.86 o 
  -1   1  12    28175.43    29117.91   1384.58 o 
   1   1  12    17167.17    19145.06    400.32 o 
   3   1  12    12315.91    11517.31    368.84 o 
   5   1  12    18782.26    17149.45    776.32 o 
   7   1  12      330.01      470.74     98.57 o 
   9   1  12     2161.82     1977.91    141.24 o 
  11   1  12      894.13      914.19    134.49 o 
  13   1  12       55.44      127.77    107.18 o 
 -16   2  12       90.05      181.72    131.08 o 
 -14   2  12      560.95      435.36    199.23 o 
 -12   2  12     4068.09     3730.41    269.74 o 
 -10   2  12        4.51       47.32     99.85 o 
  -8   2  12     8429.07     7954.86    359.18 o 
  -6   2  12     8492.91     8284.69    309.01 o 
  -4   2  12        4.18       73.82     60.57 o 
  -2   2  12    12760.45    13115.81    544.68 o 
   0   2  12    15260.34    15429.22    493.55 o 
   2   2  12       22.59      126.35     80.92 o 
   4   2  12    14977.13    14658.04    710.78 o 
   6   2  12     3418.85     3287.94    196.39 o 
   8   2  12     1470.86     1473.61    166.57 o 
  10   2  12     1297.93     1413.99    187.40 o 
  12   2  12      161.65      205.85    160.42 o 
  14   2  12      141.12        0.95    114.99 o 
 -15   3  12        2.27       -9.94     88.97 o 
 -13   3  12      540.38      476.06    139.13 o 
 -11   3  12      310.13      580.64    178.88 o 
  -9   3  12      210.78      202.54    107.89 o 
  -7   3  12     3316.35     3297.41    182.66 o 
  -5   3  12     2112.73     1988.48    148.59 o 
  -3   3  12     1072.49     1457.52    139.60 o 
  -1   3  12    13018.31    12056.97    494.75 o 
   1   3  12     1615.04     1475.33    184.32 o 
   3   3  12     5564.78     5437.79    226.20 o 
   5   3  12     3182.92     2979.88    183.14 o 
   7   3  12       16.42       28.87     97.48 o 
   9   3  12      896.98      817.73    155.69 o 
  11   3  12      395.92      435.84    205.38 o 
  13   3  12       58.38      -17.98    110.73 o 
 -14   4  12       18.09      -55.37    105.53 o 
 -12   4  12      105.73       61.52    131.08 o 
 -10   4  12       88.54       99.85    115.94 o 
  -8   4  12       54.81      105.06     96.54 o 
  -6   4  12      792.66      574.49    143.86 o 
  -4   4  12     1196.79      826.72    138.18 o 
  -2   4  12     2655.55     2507.60    165.15 o 
   0   4  12      423.11      312.62    121.38 o 
   2   4  12     1576.04     1529.45    157.58 o 
   4   4  12       93.76       60.57     92.28 o 
   6   4  12       23.28       10.41    114.99 o 
   8   4  12      174.19      264.06    106.00 o 
  10   4  12      155.36      126.35    130.61 o 
  12   4  12       76.49      -35.49    110.73 o 
 -13   5  12        2.69       -7.57    128.72 o 
 -11   5  12        8.82      118.78    132.50 o 
  -9   5  12       41.33       62.94     99.38 o 
  -7   5  12     1208.67     1194.88    188.34 o 
  -5   5  12        0.73       17.98     94.64 o 
  -3   5  12     1112.27     1022.16    138.65 o 
  -1   5  12        4.43       30.27     61.10 o 
   1   5  12      288.42      265.58     79.50 o 
   3   5  12      300.59      374.32    102.69 o 
   5   5  12       52.02      -11.36    103.16 o 
   7   5  12      142.99      140.07    124.46 o 
   9   5  12       22.14      -71.46    105.06 o 
  11   5  12       18.26      -62.94     62.94 o 
 -12   6  12        9.99      -90.86     92.75 o 
 -10   6  12       71.88       32.65    106.95 o 
  -8   6  12       78.59      118.31    135.81 o 
  -6   6  12      113.07      -91.80    112.15 o 
  -4   6  12       70.12       -8.04     96.54 o 
  -2   6  12       27.82      -79.03     79.03 o 
   0   6  12      723.61      689.11    106.65 o 
   2   6  12       11.07      112.63    110.73 o 
   4   6  12     1505.98     1445.69    165.63 o 
   6   6  12        1.91        0.95    111.68 o 
   8   6  12      286.39      161.84    180.77 o 
  10   6  12       98.75       40.70    106.95 o 
 -11   7  12      433.67      448.61    154.27 o 
  -9   7  12      135.47      -64.36     97.48 o 
  -7   7  12      918.68      779.87    184.08 o 
  -5   7  12     2533.14     2189.60    212.95 o 
  -3   7  12       13.83      -15.14     83.29 o 
  -1   7  12     1223.31     1208.59    165.63 o 
   1   7  12     2531.87     2365.03    155.66 o 
   3   7  12      136.19      146.23    147.65 o 
   5   7  12     2222.79     2016.87    228.09 o 
   7   7  12      228.36      187.40    147.17 o 
   9   7  12      206.58      114.05    132.03 o 
 -10   8  12      144.57       22.24    127.77 o 
  -8   8  12      403.96      373.85    160.42 o 
  -6   8  12      450.97      460.44    149.06 o 
  -4   8  12       95.40       86.60    129.19 o 
  -2   8  12      242.65      321.32    126.82 o 
   0   8  12     1563.79     1438.87    205.14 o 
   2   8  12        0.03       32.18     95.12 o 
   4   8  12      949.84      605.25    186.45 o 
   6   8  12      253.51      405.08    143.39 o 
   8   8  12       55.92      -89.44    105.53 o 
  -7   9  12     1287.55     1509.58    226.67 o 
  -5   9  12      400.09      340.72    147.17 o 
  -3   9  12      238.02      -79.03    147.65 o 
  -1   9  12     1476.70     1926.09    152.88 o 
   1   9  12      630.93      546.88    122.38 o 
   3   9  12      576.15      379.05    171.78 o 
   5   9  12      908.23     1377.55    207.74 o 
 -15   1  13       47.33      -43.59     61.37 o 
 -13   1  13      136.55      -44.38     80.39 o 
 -11   1  13     1129.07     1094.03    113.10 o 
  -9   1  13       14.96      -66.41     66.41 o 
  -7   1  13     1617.01     1228.09    102.88 o 
  -5   1  13     1773.46     1731.83     94.30 o 
  -3   1  13      626.89      949.71     71.42 o 
  -1   1  13     2685.98     2571.09    172.90 o 
   1   1  13     5719.44     6401.51    132.49 o 
   3   1  13     1039.65     1044.96     79.43 o 
   5   1  13     2646.55     2350.27    254.83 o 
   7   1  13       74.44       27.06     77.55 o 
   9   1  13      216.04      249.95     99.64 o 
  11   1  13       82.31       15.94     87.36 o 
  13   1  13        0.25       45.66     74.87 o 
 -16   2  13        4.90      122.09    118.31 o 
 -14   2  13       65.61      146.70    119.73 o 
 -12   2  13      506.30      317.06    171.78 o 
 -10   2  13       83.80      195.91    126.82 o 
  -8   2  13     2408.77     2348.60    177.93 o 
  -6   2  13     6870.18     6112.60    362.01 o 
  -4   2  13       37.32      288.19    101.74 o 
  -2   2  13     8365.38     7774.08    285.83 o 
   0   2  13     4643.30     4725.67    149.90 o 
   2   2  13        3.19      116.41     76.66 o 
   4   2  13     4581.97     3939.57    225.73 o 
   6   2  13     1390.70     1355.78    166.57 o 
   8   2  13      549.32      452.40    123.04 o 
  10   2  13      448.27      203.01    176.04 o 
  12   2  13        2.69       71.46    102.69 o 
  14   2  13       42.44     -114.99    114.99 o 
 -15   3  13       88.84       50.63    111.68 o 
 -13   3  13     1141.93     1445.22    202.07 o 
 -11   3  13     2058.05     2032.49    196.86 o 
  -9   3  13      685.66      576.38    131.08 o 
  -7   3  13    17446.87    16716.55    636.96 o 
  -5   3  13     3733.42     3830.73    209.16 o 
  -3   3  13    11642.77    11228.60    459.97 o 
  -1   3  13    15569.56    15492.67    411.43 o 
   1   3  13       19.41       69.08     70.34 o 
   3   3  13     3825.45     3672.67    188.82 o 
   5   3  13     2181.11     2122.40    170.36 o 
   7   3  13       14.04      105.06     88.49 o 
   9   3  13     1153.95     1244.57    168.47 o 
  11   3  13      111.75       89.91    131.56 o 
  13   3  13      269.62      165.15    134.39 o 
 -14   4  13      120.18      108.84    111.68 o 
 -12   4  13      364.07      318.95    182.19 o 
 -10   4  13      168.65       39.28    109.31 o 
  -8   4  13     3552.34     3327.69    210.11 o 
  -6   4  13     8363.96     9399.60    443.41 o 
  -4   4  13     5433.28     5714.62    249.39 o 
  -2   4  13    16854.88    16212.10    588.21 o 
   0   4  13      143.60      171.30    204.43 o 
   2   4  13     1647.19     1570.15    147.65 o 
   4   4  13     7736.00     7136.66    270.68 o 
   6   4  13     1245.88     1011.75    185.98 o 
   8   4  13     2672.55     2765.03    246.55 o 
  10   4  13      926.50     1217.60    229.51 o 
  12   4  13       14.75      -81.87     81.87 o 
 -13   5  13     1265.07     1488.76    198.75 o 
 -11   5  13     2186.21     2664.71    210.58 o 
  -9   5  13     2019.12     1808.18    209.64 o 
  -7   5  13    12930.33    13319.29    420.22 o 
  -5   5  13      146.27        6.63    108.84 o 
  -3   5  13     7666.91     8276.64    337.41 o 
  -1   5  13    10098.42    10430.58    388.40 o 
   1   5  13      325.70      237.34     68.23 o 
   3   5  13     8960.46     9215.52    511.55 o 
   5   5  13     4848.16     4285.97    251.28 o 
   7   5  13      502.97      457.13    152.38 o 
   9   5  13     2447.06     2603.19    233.77 o 
  11   5  13       64.89       74.30    116.41 o 
 -12   6  13     1836.79     1646.34    258.38 o 
 -10   6  13      387.79      394.19    133.45 o 
  -8   6  13     8138.33     8110.07    506.35 o 
  -6   6  13      683.46      954.01    165.63 o 
  -4   6  13     2255.72     2333.46    190.24 o 
  -2   6  13     7526.42     7766.99    346.40 o 
   0   6  13     4425.71     4111.30    182.47 o 
   2   6  13     2856.26     2938.23    241.34 o 
   4   6  13     9823.06     9867.62    527.64 o 
   6   6  13       67.42       20.35    110.73 o 
   8   6  13     1486.29     1724.42    201.12 o 
  10   6  13      308.05      255.54    162.79 o 
 -11   7  13       61.26       90.39    111.21 o 
  -9   7  13      789.48      446.25    176.51 o 
  -7   7  13     1682.31     1581.98    206.80 o 
  -5   7  13      187.84       40.22    127.30 o 
  -3   7  13     2189.39     2478.73    214.84 o 
  -1   7  13     1692.07     1805.52    127.57 o 
   1   7  13        3.71       73.58     65.39 o 
   3   7  13     4572.97     4484.72    318.48 o 
   5   7  13     1065.92     1037.78    195.44 o 
   7   7  13     1012.39     1212.39    188.82 o 
   9   7  13      722.71      806.37    213.42 o 
 -10   8  13      116.04      158.06    141.97 o 
  -8   8  13      482.14      351.13    167.52 o 
  -6   8  13       72.61      185.03    121.14 o 
  -4   8  13       71.94       51.58    102.22 o 
  -2   8  13     1408.51     1265.39    194.49 o 
   0   8  13      438.26      337.41    102.56 o 
   2   8  13      639.48      613.30    172.73 o 
   4   8  13     1409.77     1599.02    216.74 o 
   6   8  13       18.73       94.17    120.67 o 
  -5   9  13       35.12      -16.56    111.21 o 
  -3   9  13       39.25        2.84     98.90 o 
  -1   9  13      281.37      158.34    104.27 o 
   1   9  13       96.06       68.79     78.33 o 
   3   9  13      341.72      117.36    154.74 o 
 -16   0  14       92.19      -20.82     97.96 o 
 -14   0  14     1058.19     1109.23    190.24 o 
 -12   0  14     1725.96     1705.49    216.74 o 
 -10   0  14      362.72      598.63    150.48 o 
  -8   0  14     8929.28     8849.24    424.01 o 
  -6   0  14     1570.70     1315.08    127.77 o 
  -4   0  14     8005.41     7351.97    216.74 o 
  -2   0  14    22079.66    21886.02    877.83 o 
   0   0  14     2294.70     3200.46    143.39 o 
   2   0  14    28322.73    30810.99   1118.70 o 
   4   0  14      132.86      -17.51    109.79 o 
   6   0  14     1995.98     1954.41    161.37 o 
   8   0  14     2178.11     2188.18    210.58 o 
  10   0  14      373.14      459.97    162.79 o 
  12   0  14      865.68      611.40    192.60 o 
  14   0  14      163.48       66.72    119.73 o 
 -15   1  14       82.29       85.21     79.79 o 
 -13   1  14     3742.56     3831.72    197.81 o 
 -11   1  14      175.12      160.97     87.52 o 
  -9   1  14     6444.48     6510.84    194.36 o 
  -7   1  14    16870.37    16192.23    588.92 o 
  -5   1  14       19.62       31.56     64.34 o 
  -3   1  14    51167.41    54584.62   1653.67 o 
  -1   1  14    15306.92    17062.43    379.30 o 
   1   1  14     6319.62     7166.96    145.31 o 
   3   1  14    26076.98    25235.48    752.27 o 
   5   1  14     3895.36     3847.62    146.80 o 
   7   1  14     4018.97     4362.80    321.79 o 
   9   1  14     2212.60     2422.79    149.14 o 
  11   1  14       92.32      116.18     84.07 o 
  13   1  14       86.37       30.62     84.99 o 
 -16   2  14      147.47      209.64    130.14 o 
 -14   2  14      473.29      694.69    160.42 o 
 -12   2  14     1128.12     1154.19    159.00 o 
 -10   2  14     1301.62     1476.45    162.32 o 
  -8   2  14    17370.09    19165.47    620.39 o 
  -6   2  14     1233.26     1125.32    136.76 o 
  -4   2  14    11795.48    13809.08    534.74 o 
  -2   2  14    27475.44    29406.46   1118.70 o 
   0   2  14     2981.21     3029.91    175.80 o 
   2   2  14    18049.65    17530.97    713.14 o 
   4   2  14    13791.28    14415.28    620.87 o 
   6   2  14      129.98       84.71     95.12 o 
   8   2  14     5443.72     5900.60    380.47 o 
  10   2  14      253.21      346.87    146.23 o 
  12   2  14      429.77      376.21    193.55 o 
 -15   3  14       19.75        8.04    106.00 o 
 -13   3  14      570.46      892.50    186.92 o 
 -11   3  14       93.71      157.11    126.82 o 
  -9   3  14     1264.42     1414.46    160.90 o 
  -7   3  14     3800.13     3684.98    245.13 o 
  -5   3  14      347.40      216.26    123.04 o 
  -3   3  14     5846.22     5882.62    248.91 o 
  -1   3  14     1622.89     1716.38    107.66 o 
   1   3  14       26.20      -10.09     53.70 o 
   3   3  14     8954.88     9589.84    391.83 o 
   5   3  14     1672.68     1657.22    180.30 o 
   7   3  14     3556.13     3812.75    256.96 o 
   9   3  14      255.53      206.80    177.46 o 
  11   3  14       11.75      -67.20    100.80 o 
  13   3  14        2.41       28.39    127.77 o 
 -14   4  14      113.95       28.87    133.45 o 
 -12   4  14      495.26       40.70    152.85 o 
 -10   4  14       21.10       99.38     93.70 o 
  -8   4  14     1250.83     1134.79    176.51 o 
  -6   4  14       38.84      -26.03     80.45 o 
  -4   4  14      336.07      273.05    127.30 o 
  -2   4  14      726.14      521.96    106.95 o 
   0   4  14     2276.61     2162.08    217.45 o 
   2   4  14      735.85      613.77    116.89 o 
   4   4  14       14.16       66.72    105.06 o 
   6   4  14       21.10        8.99     94.17 o 
   8   4  14      145.29      102.22    120.20 o 
  10   4  14        2.75       60.57     93.70 o 
  12   4  14        3.85        3.79     97.96 o 
 -13   5  14       49.20      134.39    145.75 o 
 -11   5  14     1390.85     1384.17    188.82 o 
  -9   5  14       61.98       -8.04    114.05 o 
  -7   5  14       15.56      -86.13     86.13 o 
  -5   5  14        0.71      -23.19     73.82 o 
  -3   5  14     2503.55     2319.73    202.07 o 
  -1   5  14        0.12       16.56     65.87 o 
   1   5  14      967.26      879.10     95.52 o 
   3   5  14       14.77       42.59     97.01 o 
   5   5  14       35.48       96.06    101.27 o 
   7   5  14      114.79      189.29    110.73 o 
   9   5  14       11.75       93.70    113.10 o 
  11   5  14       20.74      -79.97     79.97 o 
 -12   6  14       14.67       54.89     94.64 o 
 -10   6  14        7.38      -35.49     65.78 o 
  -8   6  14      138.42       46.38    179.35 o 
  -6   6  14      331.52      482.69    169.89 o 
  -4   6  14       59.58      198.28     99.38 o 
  -2   6  14       17.16       53.00    120.20 o 
   0   6  14        2.04      -15.42     62.44 o 
   2   6  14      503.79      323.21    142.91 o 
   4   6  14       30.64      159.00    131.08 o 
   6   6  14       93.53      140.07    143.39 o 
   8   6  14       36.29       58.68    124.93 o 
  10   6  14        6.69       64.83    106.00 o 
 -11   7  14       59.21       76.66    128.24 o 
  -9   7  14      359.09      284.41    144.33 o 
  -7   7  14     1251.00     1297.57    212.48 o 
  -5   7  14      433.38      218.63    146.23 o 
  -3   7  14     1143.06      839.97    150.01 o 
  -1   7  14     4203.65     4060.17    302.63 o 
   1   7  14       21.66      -16.61     72.77 o 
   3   7  14     1083.96     1060.02    185.98 o 
   5   7  14     1001.76     1480.24    184.08 o 
   7   7  14      148.07       43.54    111.21 o 
   9   7  14      483.81      255.07    216.26 o 
  -8   8  14     1014.32     1202.46    193.55 o 
  -6   8  14      975.55      878.30    206.32 o 
  -4   8  14      450.93      509.19    197.81 o 
  -2   8  14     1431.30     1855.03    193.07 o 
   0   8  14      558.66      834.98    146.70 o 
   2   8  14      281.33      123.98    150.96 o 
   4   8  14     1470.22     1866.39    212.95 o 
   6   8  14        0.80      -79.50     92.75 o 
  -5   9  14        0.59      -52.05     70.04 o 
  -3   9  14     1477.52     1518.57    208.22 o 
  -1   9  14      604.96      326.56    142.68 o 
   1   9  14       60.91        2.25     73.60 o 
   3   9  14      679.61      626.55    175.09 o 
 -15   1  15      183.46      198.45     96.42 o 
 -13   1  15       49.20      -24.63     83.61 o 
 -11   1  15       67.92       72.45     71.17 o 
  -9   1  15     1008.66      875.02    108.98 o 
  -7   1  15     2706.32     2850.26    132.72 o 
  -5   1  15      183.23      171.41     70.98 o 
  -3   1  15     4672.29     4951.60    205.85 o 
  -1   1  15     1261.93     1475.56    131.95 o 
   1   1  15      935.84      929.93     70.49 o 
   3   1  15     1765.74     1592.98    109.24 o 
   5   1  15       26.49       46.30     57.37 o 
   7   1  15      603.77      681.85    100.07 o 
   9   1  15      148.67      251.04    103.40 o 
  11   1  15      123.52       91.95     79.70 o 
  13   1  15       19.01      -11.43     64.07 o 
 -16   2  15       30.35      180.30    121.14 o 
 -14   2  15      215.48      147.17    129.66 o 
 -12   2  15        7.18       56.31    102.69 o 
 -10   2  15      120.46       22.24    119.73 o 
  -8   2  15     1319.74     1405.94    149.06 o 
  -6   2  15     1720.88     2072.71    162.79 o 
  -4   2  15     3667.66     3321.07    186.45 o 
  -2   2  15     9979.32    10459.14    395.61 o 
   0   2  15        0.03       31.80     55.65 o 
   2   2  15     3777.61     4027.12    192.13 o 
   4   2  15     2124.62     2437.56    165.63 o 
   6   2  15        9.48       94.17    114.52 o 
   8   2  15      724.74      650.68    174.15 o 
  10   2  15       36.48      173.20    123.51 o 
  12   2  15        4.39      -90.39     90.39 o 
 -15   3  15      819.39      626.07    190.71 o 
 -13   3  15     1103.19      675.29    190.24 o 
 -11   3  15      518.62      635.54    191.65 o 
  -9   3  15     7078.91     7642.53    337.41 o 
  -7   3  15     5453.26     6125.85    306.65 o 
  -5   3  15      787.12      457.13    144.81 o 
  -3   3  15    24540.78    23914.73    964.43 o 
  -1   3  15    14608.20    13998.68    522.44 o 
   1   3  15     5088.38     5005.21    164.52 o 
   3   3  15    15735.98    15317.71    703.21 o 
   5   3  15      432.28      573.54    155.22 o 
   7   3  15      342.90      439.62    113.10 o 
   9   3  15      348.15      626.55    149.54 o 
  11   3  15      686.88      519.12    173.67 o 
  13   3  15       10.38      -50.16    106.95 o 
 -14   4  15      620.50      829.56    180.77 o 
 -12   4  15     1035.99      847.07    209.16 o 
 -10   4  15      304.49      309.96    144.81 o 
  -8   4  15     2690.37     2509.97    209.16 o 
  -6   4  15     1498.23     1223.28    154.27 o 
  -4   4  15     2278.49     2024.92    182.66 o 
  -2   4  15    12662.09    12490.68    565.97 o 
   0   4  15      972.10      881.80    141.49 o 
   2   4  15    11551.97    12315.59    556.04 o 
   4   4  15       29.13      -28.87     85.18 o 
   6   4  15     1018.74      898.65    162.79 o 
   8   4  15      196.49       61.52    142.91 o 
  10   4  15      136.20       65.78    143.39 o 
  12   4  15       73.19       87.55    107.42 o 
 -13   5  15      725.36      694.22    161.84 o 
 -11   5  15       30.64      119.25    108.37 o 
  -9   5  15     4063.05     3957.55    261.22 o 
  -7   5  15     8598.97     8226.01    343.09 o 
  -5   5  15     2872.20     2797.69    241.34 o 
  -3   5  15    29204.22    29148.09   1225.64 o 
  -1   5  15      317.22      131.57    108.13 o 
   1   5  15    10261.29    10634.21    328.69 o 
   3   5  15     4873.54     4425.57    262.64 o 
   5   5  15        6.69       69.09    102.22 o 
   7   5  15     2158.94     2348.13    252.70 o 
   9   5  15      435.67      897.70    205.38 o 
  11   5  15       67.03       -2.84    120.67 o 
 -12   6  15       76.72       98.90    132.98 o 
 -10   6  15      135.13      123.98    124.93 o 
  -8   6  15     5716.64     6143.36    349.24 o 
  -6   6  15       37.08       15.62     97.96 o 
  -4   6  15    13402.45    12398.88    469.91 o 
  -2   6  15     2910.31     2537.41    197.33 o 
   0   6  15     2445.96     2556.27    153.66 o 
   2   6  15     4374.57     4783.80    269.26 o 
   4   6  15     1171.69     1154.19    165.15 o 
   6   6  15      454.66      375.26    154.74 o 
   8   6  15     1703.56     2015.92    245.13 o 
  10   6  15       53.30       28.39    110.26 o 
 -11   7  15        0.87      -24.13     85.65 o 
  -9   7  15     1151.74     1337.32    190.71 o 
  -7   7  15     1114.75      899.12    219.57 o 
  -5   7  15      550.08      706.99    156.16 o 
  -3   7  15     3898.95     3177.21    238.50 o 
  -1   7  15        1.81       75.48     74.99 o 
   1   7  15     1295.60     1391.09    164.44 o 
   3   7  15      363.00      302.86    155.22 o 
   5   7  15       56.55       54.42    101.27 o 
   7   7  15      245.51       66.25    130.61 o 
  -8   8  15      876.51     1543.18    221.47 o 
  -6   8  15       34.62      -26.50    108.84 o 
  -4   8  15     1456.15     1231.80    210.11 o 
  -2   8  15      353.27      286.30    125.40 o 
   0   8  15      309.77      170.51    104.82 o 
   2   8  15      952.85     1147.56    163.26 o 
   4   8  15       49.05      133.92    122.09 o 
   6   8  15      185.75       71.46    129.19 o 
  -5   9  15      342.87      161.84    174.62 o 
  -3   9  15      495.71      502.09    176.98 o 
  -1   9  15       19.82       75.37     83.14 o 
   1   9  15      440.26      519.59    192.36 o 
 -16   0  16       21.65      -44.96    104.11 o 
 -14   0  16     1900.20     1971.91    235.19 o 
 -12   0  16     1461.95     1464.15    190.71 o 
 -10   0  16     3308.46     3492.38    229.51 o 
  -8   0  16    16144.50    16009.09    759.52 o 
  -6   0  16       38.80      -13.25     95.12 o 
  -4   0  16    23082.14    24479.75    990.93 o 
  -2   0  16     4844.27     4842.48    200.65 o 
   0   0  16      701.20      591.64     72.76 o 
   2   0  16     6542.51     6115.92    254.12 o 
   4   0  16     1907.65     2115.30    160.42 o 
   6   0  16     1602.07     1627.41    167.99 o 
   8   0  16      856.42     1277.70    189.76 o 
  10   0  16       13.34       39.75     89.44 o 
  12   0  16      221.94       36.91    125.40 o 
 -15   1  16      262.88      173.61    113.43 o 
 -13   1  16     1530.18     1656.37    151.75 o 
 -11   1  16        6.03       81.14     77.79 o 
  -9   1  16    16196.56    16554.90    444.15 o 
  -7   1  16     3399.22     3585.12    194.26 o 
  -5   1  16    16060.26    16015.23    496.83 o 
  -3   1  16    22322.68    23016.79    627.74 o 
  -1   1  16      254.19      324.05     52.02 o 
   1   1  16    15653.91    16332.41    342.23 o 
   3   1  16     4497.26     4258.55    180.06 o 
   5   1  16        7.56       52.81     58.22 o 
   7   1  16     3912.69     3806.27    180.15 o 
   9   1  16     1547.30     1552.84    150.24 o 
  11   1  16      233.28      186.79     98.99 o 
  13   1  16      354.65      353.72    112.91 o 
 -16   2  16      206.05       77.14    147.65 o 
 -14   2  16      142.45      150.48    134.39 o 
 -12   2  16      436.27      360.12    138.18 o 
 -10   2  16     1206.09     1407.83    162.32 o 
  -8   2  16     4765.18     4604.92    232.35 o 
  -6   2  16     2504.98     2995.02    173.67 o 
  -4   2  16    34146.59    35663.40   1328.33 o 
  -2   2  16       11.98      -52.53     90.39 o 
   0   2  16    13046.78    12289.26    639.09 o 
   2   2  16     4934.88     4753.98    225.25 o 
   4   2  16      147.94      173.67    106.00 o 
   6   2  16     1164.90     1164.60    160.90 o 
   8   2  16     1344.53     1144.72    194.02 o 
  10   2  16      138.19      130.61    135.81 o 
  12   2  16      592.86      532.85    188.82 o 
 -15   3  16      387.35       95.12    193.55 o 
 -13   3  16      285.25      204.90    125.88 o 
 -11   3  16      410.66      385.68    128.72 o 
  -9   3  16     1859.24     2176.35    202.54 o 
  -7   3  16      677.21      421.64    137.23 o 
  -5   3  16     1254.75     1018.85    139.13 o 
  -3   3  16    10709.02    10821.16    493.57 o 
  -1   3  16      830.33      891.41    127.06 o 
   1   3  16     5214.43     5406.07    191.67 o 
   3   3  16      165.59      261.69     96.06 o 
   5   3  16      528.29      547.52    143.39 o 
   7   3  16      651.87      542.31    176.51 o 
   9   3  16     1151.88     1404.05    187.40 o 
  11   3  16      609.06      597.68    178.88 o 
 -14   4  16      252.04      171.31    166.57 o 
 -12   4  16       48.58      -17.51    102.69 o 
 -10   4  16      455.13      538.05    140.55 o 
  -8   4  16     2341.67     3344.26    244.18 o 
  -6   4  16       63.24       10.41     94.64 o 
  -4   4  16     4400.15     4806.51    269.26 o 
  -2   4  16      478.18      396.56    117.83 o 
   0   4  16      380.65      267.66     66.07 o 
   2   4  16     1845.62     2013.56    190.71 o 
   4   4  16     2463.20     2504.76    193.07 o 
   6   4  16      323.71      581.12    148.59 o 
   8   4  16       86.08      127.30    108.37 o 
  10   4  16      139.58      134.39    171.31 o 
 -13   5  16       21.85      -46.38    110.73 o 
 -11   5  16      340.68      276.83    155.22 o 
  -9   5  16      135.07      103.16    127.30 o 
  -7   5  16     2589.58     2445.61    215.79 o 
  -5   5  16      291.53      254.12    114.52 o 
  -3   5  16        0.12      -47.80    115.94 o 
  -1   5  16       35.34       20.07     69.31 o 
   1   5  16     2178.49     2256.10    174.62 o 
   3   5  16        0.81      -14.67     85.65 o 
   5   5  16      356.59      326.52    148.59 o 
   7   5  16        5.76       23.19     88.02 o 
   9   5  16        7.27      -75.72     75.72 o 
  11   5  16        2.84       47.80    109.31 o 
 -12   6  16      365.05      162.79    121.62 o 
 -10   6  16       43.55       22.71     96.54 o 
  -8   6  16      287.02      339.30    127.30 o 
  -6   6  16       36.08        9.94     97.48 o 
  -4   6  16      131.72       29.34    108.84 o 
  -2   6  16      886.15      707.47    152.85 o 
   0   6  16      628.35      686.97    101.03 o 
   2   6  16       62.81      120.67    120.67 o 
   4   6  16      429.39      443.88    158.06 o 
   6   6  16      242.81      175.09    161.37 o 
   8   6  16      113.98      145.28    137.71 o 
 -11   7  16       73.24      -44.01     94.17 o 
  -9   7  16      761.07      780.34    167.05 o 
  -7   7  16      264.98      110.73    145.28 o 
  -5   7  16      810.84      767.57    155.22 o 
  -3   7  16     1272.10     1257.35    194.49 o 
  -1   7  16      287.70      341.36    215.79 o 
   1   7  16      337.36      274.54    103.88 o 
   3   7  16     2202.16     2203.32    236.61 o 
   5   7  16       43.96      -62.94     94.64 o 
   7   7  16      301.68      138.65    145.28 o 
  -8   8  16      583.36      723.56    196.86 o 
  -6   8  16        0.07       18.93     81.87 o 
  -4   8  16     1446.91     1655.80    215.32 o 
  -2   8  16      895.65      859.84    177.46 o 
   0   8  16      454.51      365.31    119.27 o 
   2   8  16      474.23      545.15    161.84 o 
   4   8  16       97.06       83.29    105.53 o 
  -3   9  16     2339.51     2099.21    288.19 o 
  -1   9  16       15.54       18.66     71.55 o 
   1   9  16      944.81      824.83    193.55 o 
 -15   1  17      590.22      493.68    120.63 o 
 -13   1  17       63.93        1.93     65.08 o 
 -11   1  17      690.85      718.41    105.48 o 
  -9   1  17       72.79       79.81     84.55 o 
  -7   1  17       26.19       16.01     70.02 o 
  -5   1  17     1004.40      998.76     94.40 o 
  -3   1  17      533.85      318.18    165.63 o 
  -1   1  17      138.05      111.39     40.93 o 
   1   1  17       12.84      245.09    129.22 o 
   3   1  17      122.49      -25.55     91.80 o 
   5   1  17       59.09      134.36     72.99 o 
   7   1  17       26.95      136.12     90.21 o 
   9   1  17       22.03       22.11     68.76 o 
  11   1  17        0.99       44.67     71.05 o 
 -14   2  17      607.66      783.18    221.94 o 
 -12   2  17        1.38      160.90    120.20 o 
 -10   2  17     1965.93     1885.79    194.49 o 
  -8   2  17       75.74      170.36    117.36 o 
  -6   2  17      305.64      220.52    119.25 o 
  -4   2  17     1597.18     1497.75    146.70 o 
  -2   2  17     2514.90     2771.19    180.30 o 
   0   2  17     1120.70     1209.67     94.89 o 
   2   2  17     3482.96     3462.56    225.25 o 
   4   2  17      261.53      141.49    106.00 o 
   6   2  17      150.49      277.78    102.22 o 
   8   2  17      850.24      844.70    177.93 o 
  10   2  17       27.83       17.04     98.90 o 
  12   2  17      189.67      114.52    150.96 o 
 -15   3  17      230.80      167.99    220.99 o 
 -13   3  17       19.55        9.94     97.01 o 
 -11   3  17     2006.22     1902.35    203.49 o 
  -9   3  17     4796.56     4857.62    292.45 o 
  -7   3  17      663.93      718.35    141.02 o 
  -5   3  17    21574.99    21697.21    828.61 o 
  -3   3  17     6695.50     6251.26    251.75 o 
  -1   3  17     2315.94     2130.09    118.01 o 
   1   3  17    15110.32    14852.78    402.25 o 
   3   3  17    12079.48    13750.40    596.26 o 
   5   3  17     1332.97     1321.71    194.49 o 
   7   3  17    10709.13    11386.66    406.50 o 
   9   3  17      291.15      250.33    141.49 o 
  11   3  17      533.56      301.44    168.94 o 
 -14   4  17      842.42      775.61    185.03 o 
 -12   4  17      489.78      578.28    185.50 o 
 -10   4  17     2341.00     2524.64    225.73 o 
  -8   4  17     7447.59     7716.35    311.38 o 
  -6   4  17      100.74       51.58    106.47 o 
  -4   4  17     6866.51     7122.46    323.21 o 
  -2   4  17     2358.16     2529.84    178.88 o 
   0   4  17       49.70      -35.41     56.18 o 
   2   4  17     4007.22     3688.29    224.78 o 
   4   4  17     1748.91     2009.77    204.90 o 
   6   4  17     1831.22     1745.71    205.38 o 
   8   4  17      235.11      102.69    159.48 o 
  10   4  17      274.82      119.73    152.85 o 
 -13   5  17      221.85       19.40    126.35 o 
 -11   5  17     1203.36     1161.29    193.07 o 
  -9   5  17     3051.05     3210.81    245.13 o 
  -7   5  17        2.38       54.42    110.26 o 
  -5   5  17     4519.32     4837.74    256.01 o 
  -3   5  17     7094.57     6780.79    288.19 o 
  -1   5  17      380.08      150.69     82.72 o 
   1   5  17     9660.38     9207.37    292.89 o 
   3   5  17      687.57      734.91    136.76 o 
   5   5  17      730.13      863.16    189.29 o 
   7   5  17      994.48     1155.61    179.82 o 
   9   5  17      154.89      151.90    171.31 o 
 -12   6  17       93.47        6.15    119.73 o 
 -10   6  17      908.71      797.85    204.90 o 
  -8   6  17      675.23      637.90    174.62 o 
  -6   6  17      183.33      -12.78     98.43 o 
  -4   6  17     6446.73     6645.92    308.07 o 
  -2   6  17      747.64      385.20    172.73 o 
   0   6  17     5060.41     4815.57    203.53 o 
   2   6  17     2484.33     3056.54    240.40 o 
   4   6  17       97.02       50.63     88.02 o 
   6   6  17     1000.08     1321.23    189.29 o 
   8   6  17      500.60      468.02    167.52 o 
  -9   7  17     1488.26     1263.50    225.73 o 
  -7   7  17       27.53       18.93     81.39 o 
  -5   7  17     2096.44     2231.24    237.08 o 
  -3   7  17     2418.66     2284.24    219.10 o 
  -1   7  17       47.63      130.84     93.09 o 
   1   7  17     3147.78     2822.99    176.85 o 
   3   7  17      644.92      688.54    155.22 o 
   5   7  17      355.00      335.51    123.04 o 
   7   7  17      535.08      515.34    202.07 o 
  -8   8  17      176.37      361.07    149.06 o 
  -6   8  17      822.87     1167.44    212.48 o 
  -4   8  17      986.35     1098.35    210.58 o 
  -2   8  17        0.43      129.66    113.57 o 
   0   8  17      484.60       88.77    126.08 o 
   2   8  17      399.29      384.26    148.59 o 
   4   8  17        1.92       32.18    105.53 o 
 -14   0  18      262.56      487.42    139.13 o 
 -12   0  18       18.78       71.46    120.67 o 
 -10   0  18     6357.31     7060.47    322.26 o 
  -8   0  18     5701.00     5745.38    287.72 o 
  -6   0  18     3046.68     3135.57    203.96 o 
  -4   0  18    36715.08    39332.29   1553.11 o 
  -2   0  18     3350.70     3568.56    185.98 o 
   0   0  18    26133.25    29120.23    837.08 o 
   2   0  18     9117.45     8747.03    433.94 o 
   4   0  18      938.46      800.22    129.66 o 
   6   0  18     3606.47     3701.07    267.37 o 
   8   0  18      212.88       -5.68    138.65 o 
  10   0  18      400.62       98.43    148.12 o 
  12   0  18       30.07      335.04    118.31 o 
 -15   1  18      886.64      915.09    178.64 o 
 -13   1  18      150.36       73.26     78.75 o 
 -11   1  18     1480.87     1585.06    125.43 o 
  -9   1  18     4403.64     4244.29    172.79 o 
  -7   1  18      582.71      428.70     97.31 o 
  -5   1  18    20293.85    20913.19    594.16 o 
  -3   1  18    15806.83    16952.00    741.78 o 
  -1   1  18     5267.81     5772.21    254.93 o 
   1   1  18    22214.85    22727.89    462.69 o 
   3   1  18      538.02      522.39     89.49 o 
   5   1  18     5054.64     5226.48    204.65 o 
   7   1  18     1517.34     1960.83    218.63 o 
   9   1  18       10.02       -2.21     58.87 o 
  11   1  18      448.54      381.44    128.84 o 
 -14   2  18      599.73      636.96    155.22 o 
 -12   2  18      565.93      514.87    141.49 o 
 -10   2  18     1356.59     1613.69    184.56 o 
  -8   2  18      427.86      110.73    143.39 o 
  -6   2  18      123.80      163.26    121.14 o 
  -4   2  18     5469.69     5973.95    247.97 o 
  -2   2  18      902.12      768.04    128.24 o 
   0   2  18    14446.71    15486.03    516.38 o 
   2   2  18     3230.76     3039.03    210.11 o 
   4   2  18     1395.95     1579.61    152.38 o 
   6   2  18     2371.23     2528.90    228.09 o 
   8   2  18      103.89      304.28    119.25 o 
  10   2  18       46.62      -32.65    113.57 o 
  12   2  18       32.21       70.04    113.10 o 
 -15   3  18      468.02      277.31    246.55 o 
 -13   3  18        6.13      -35.49     88.02 o 
 -11   3  18     2287.53     2615.97    220.52 o 
  -9   3  18     1718.66     1776.95    184.56 o 
  -7   3  18     1958.65     2198.59    188.82 o 
  -5   3  18     2242.36     2352.38    207.27 o 
  -3   3  18      961.43      756.21    142.91 o 
  -1   3  18      197.48       85.97     89.98 o 
   1   3  18    11204.73    11042.34    342.61 o 
   3   3  18      219.83      245.60    113.10 o 
   5   3  18     4156.73     4059.77    273.05 o 
   7   3  18      112.56      105.06    126.35 o 
   9   3  18        5.12       63.88    120.67 o 
  11   3  18        0.92      112.63    119.25 o 
 -14   4  18       30.04      -93.70     93.70 o 
 -12   4  18     1167.09     1327.39    247.97 o 
 -10   4  18      918.68      846.59    180.77 o 
  -8   4  18      639.09      435.84    163.26 o 
  -6   4  18     1766.42     1761.33    196.86 o 
  -4   4  18     2593.19     2409.17    225.73 o 
  -2   4  18      583.77      737.75    132.50 o 
   0   4  18     5141.47     4969.83    215.66 o 
   2   4  18      445.30      173.20    154.27 o 
   4   4  18       30.97       22.71     91.80 o 
   6   4  18     2472.72     2546.88    244.18 o 
   8   4  18      189.53      -60.10    130.14 o 
  10   4  18      728.92      850.38    180.77 o 
 -13   5  18      106.48       -7.57     90.39 o 
 -11   5  18       37.84       11.83    106.00 o 
  -9   5  18       75.68       47.32    112.15 o 
  -7   5  18      985.44      985.72    164.68 o 
  -5   5  18      119.96      135.34    117.83 o 
  -3   5  18     2580.63     2255.85    218.63 o 
  -1   5  18      158.06       49.48    101.98 o 
   1   5  18       64.87       69.61     84.82 o 
   3   5  18        4.00      -77.61     77.61 o 
   5   5  18     1032.70     1184.95    181.24 o 
   7   5  18       85.59       63.41    121.62 o 
   9   5  18       95.68      170.36    130.14 o 
 -10   6  18        4.50      -32.65     88.97 o 
  -8   6  18      812.96      507.29    175.57 o 
  -6   6  18       41.03      -49.22     97.01 o 
  -4   6  18      947.73     1068.06    200.17 o 
  -2   6  18       16.61       44.48     86.60 o 
   0   6  18      117.42      100.04     75.72 o 
   2   6  18      206.08      148.12    114.99 o 
   4   6  18        4.48       39.28     89.91 o 
   6   6  18        2.40      -68.62     68.62 o 
   8   6  18       62.15      212.00    149.54 o 
  -9   7  18      254.46       53.95    134.39 o 
  -7   7  18        1.97       21.77     86.60 o 
  -5   7  18      918.59      910.48    172.25 o 
  -3   7  18      747.61      550.36    195.91 o 
  -1   7  18      625.11      803.36    117.36 o 
   1   7  18      813.15      768.87    120.30 o 
   3   7  18      158.65      294.34    121.14 o 
   5   7  18       62.46      -67.20    102.69 o 
  -6   8  18      125.85       69.09    125.88 o 
  -4   8  18      771.02      409.81    214.37 o 
  -2   8  18      235.55       79.50    122.09 o 
   0   8  18      260.81      200.24     92.18 o 
   2   8  18     1033.31     1100.71    185.50 o 
 -15   1  19      155.99      106.52     98.34 o 
 -13   1  19        3.88      -26.40     74.12 o 
 -11   1  19     1770.09     1679.82    141.61 o 
  -9   1  19       22.21      -39.04     61.96 o 
  -7   1  19      557.93      432.18    102.66 o 
  -5   1  19      353.62      235.69     83.86 o 
  -3   1  19     1911.14     1719.08    119.48 o 
  -1   1  19      269.30      309.28    127.67 o 
   1   1  19     3108.76     3239.12    403.06 o 
   3   1  19      106.98      112.58     62.53 o 
   5   1  19      245.36      152.63    120.67 o 
   7   1  19      198.44      227.86     90.27 o 
   9   1  19        9.59      -20.81     65.04 o 
  11   1  19        1.81      -16.14     69.41 o 
 -14   2  19      170.76      144.33    121.14 o 
 -12   2  19       89.18      192.13    118.31 o 
 -10   2  19     2060.91     1952.51    205.85 o 
  -8   2  19      103.37      186.92    122.56 o 
  -6   2  19     2912.03     2843.59    197.81 o 
  -4   2  19     1281.61     1418.72    151.90 o 
  -2   2  19       28.12      -73.35     73.35 o 
   0   2  19     2700.98     2801.16    140.89 o 
   2   2  19     2967.89     2606.50    196.39 o 
   4   2  19      831.05      597.21    147.65 o 
   6   2  19      915.94      770.40    170.36 o 
   8   2  19        1.29       -1.42     92.28 o 
  10   2  19       26.19      -79.03    102.69 o 
 -13   3  19      426.59      292.92    176.51 o 
 -11   3  19      701.83      634.12    205.85 o 
  -9   3  19      251.87      103.16    133.45 o 
  -7   3  19     1372.54     1295.68    166.57 o 
  -5   3  19     4599.88     4593.09    264.06 o 
  -3   3  19       67.61      -23.66    109.79 o 
  -1   3  19    21101.24    21257.06    870.96 o 
   1   3  19     3061.18     3125.32    155.93 o 
   3   3  19     5848.43     5737.81    348.76 o 
   5   3  19     4376.21     4107.56    276.83 o 
   7   3  19      543.31      711.25    157.11 o 
   9   3  19      545.80      743.43    154.27 o 
  11   3  19     1280.60     1614.16    278.25 o 
 -12   4  19      952.89      786.97    190.71 o 
 -10   4  19     2975.32     2898.01    258.38 o 
  -8   4  19     1357.63     1738.14    188.34 o 
  -6   4  19     2554.17     2323.99    231.41 o 
  -4   4  19    19276.25    18886.75    758.10 o 
  -2   4  19      853.74      443.41    155.22 o 
   0   4  19    13738.37    12746.40    801.87 o 
   2   4  19     3007.82     3122.79    236.14 o 
   4   4  19       73.33       40.70     86.13 o 
   6   4  19      352.95      224.78    174.62 o 
   8   4  19      716.15      618.97    194.02 o 
  10   4  19        6.65      -23.19     96.06 o 
 -11   5  19     1087.81     1214.29    220.99 o 
  -9   5  19     1444.63     1283.38    219.10 o 
  -7   5  19      273.34      439.15    141.02 o 
  -5   5  19     6871.54     6793.57    304.28 o 
  -3   5  19     2777.08     2887.13    238.50 o 
  -1   5  19     3226.05     3359.43    338.59 o 
   1   5  19     9431.11     9488.79    314.01 o 
   3   5  19        0.98      -37.86     77.14 o 
   5   5  19     3789.99     3775.84    307.12 o 
   7   5  19      251.59      340.72    163.26 o 
   9   5  19       50.75      -20.82     97.96 o 
 -10   6  19     1143.95     1137.15    204.90 o 
  -8   6  19       17.46       17.51     97.48 o 
  -6   6  19     1885.29     1784.52    231.41 o 
  -4   6  19     3176.67     2974.20    277.31 o 
  -2   6  19       12.85      105.53    100.80 o 
   0   6  19     5956.22     6652.82    268.16 o 
   2   6  19     1115.52     1148.51    200.65 o 
   4   6  19     1693.82     1740.98    204.43 o 
   6   6  19      744.25     1028.31    211.53 o 
  -9   7  19      349.93      502.56    128.72 o 
  -7   7  19      670.46      327.47    176.04 o 
  -5   7  19     2675.36     2303.64    232.35 o 
  -3   7  19      138.32       37.38    103.64 o 
  -1   7  19     2515.20     2369.00    169.89 o 
   1   7  19     1673.38     1673.10    154.60 o 
   3   7  19      300.88      588.69    150.01 o 
   5   7  19      911.75      612.82    220.52 o 
  -6   8  19     1720.57     2241.18    242.76 o 
  -4   8  19      904.25      813.47    220.05 o 
  -2   8  19      969.57      621.34    211.06 o 
   0   8  19     1672.52     1602.47    158.34 o 
   2   8  19        4.75       48.27    121.14 o 
 -14   0  20      169.46       93.22    117.83 o 
 -12   0  20     2074.20     2439.93    215.79 o 
 -10   0  20     2128.73     1857.87    228.57 o 
  -8   0  20       89.46       79.03    109.31 o 
  -6   0  20    10609.78    10669.25    469.44 o 
  -4   0  20     8125.75     8211.34    462.34 o 
  -2   0  20     1480.22     1802.50    154.74 o 
   0   0  20    17355.65    18892.75   1523.77 o 
   2   0  20     1069.29     1002.28    152.85 o 
   4   0  20     2930.58     3128.94    218.16 o 
   6   0  20      570.36      496.41    183.61 o 
   8   0  20      107.83      -53.00    113.10 o 
  10   0  20       41.50      241.34    136.29 o 
 -15   1  20      177.13      140.66     99.58 o 
 -13   1  20      521.41      651.54    202.07 o 
 -11   1  20     3535.40     3682.94    372.19 o 
  -9   1  20        3.61       67.84     69.12 o 
  -7   1  20     3829.30     3964.41    382.36 o 
  -5   1  20    10250.66    11011.20    286.16 o 
  -3   1  20      507.19      534.69     86.51 o 
  -1   1  20    16438.72    16962.02    430.83 o 
   1   1  20     7205.14     7880.53    270.56 o 
   3   1  20     1353.81     1383.60    126.80 o 
   5   1  20     3570.60     3768.65    186.21 o 
   7   1  20      241.17      375.13     94.18 o 
   9   1  20      159.13       44.08     72.49 o 
  11   1  20      191.65       73.49    110.75 o 
 -14   2  20       43.27      -35.49     90.86 o 
 -12   2  20      260.20      105.06    135.81 o 
 -10   2  20     4327.58     4561.86    297.18 o 
  -8   2  20      280.62      104.11    156.64 o 
  -6   2  20     9329.89     9811.30    382.84 o 
  -4   2  20      248.82      286.77    110.73 o 
  -2   2  20     1603.77     1810.55    158.53 o 
   0   2  20     6408.10     6595.79    245.13 o 
   2   2  20      405.43      315.64    129.66 o 
   4   2  20     4291.37     4246.22    262.16 o 
   6   2  20     1316.19     1459.89    178.88 o 
   8   2  20       34.88      -27.45     89.91 o 
  10   2  20      578.45      528.12    170.83 o 
 -13   3  20      325.78      167.52    117.36 o 
 -11   3  20     1414.21     1263.03    209.64 o 
  -9   3  20       92.22       71.93    101.27 o 
  -7   3  20     4474.32     4551.45    285.83 o 
  -5   3  20     6917.81     6543.71    342.61 o 
  -3   3  20     3086.70     2927.35    213.90 o 
  -1   3  20     4636.71     4227.47    276.83 o 
   1   3  20        2.36      -28.88     56.52 o 
   3   3  20      269.53       91.80    133.92 o 
   5   3  20     1492.95     1809.60    191.65 o 
   7   3  20      497.23      834.76    179.82 o 
   9   3  20      406.31      519.60    186.45 o 
 -12   4  20      168.91      180.77    133.92 o 
 -10   4  20      111.54      145.28    120.20 o 
  -8   4  20     1252.30      962.53    196.39 o 
  -6   4  20     1398.60     1021.69    186.45 o 
  -4   4  20      893.37      739.65    156.64 o 
  -2   4  20     2455.16     2363.27    197.81 o 
   0   4  20      190.21      199.93    129.19 o 
   2   4  20     2049.10     1830.89    191.65 o 
   4   4  20      206.30      201.59    132.98 o 
   6   4  20      216.80      290.56    134.87 o 
   8   4  20      105.00       34.07    150.96 o 
 -11   5  20        0.29      -87.07    106.95 o 
  -9   5  20       83.01       61.99    102.22 o 
  -7   5  20       21.54      -29.34     84.71 o 
  -5   5  20        0.15      -73.82     73.82 o 
  -3   5  20     1850.29     1684.20    188.82 o 
  -1   5  20      375.14      156.16    109.92 o 
   1   5  20     2006.29     1796.70    225.49 o 
   3   5  20      300.86       94.64    128.72 o 
   5   5  20        1.39       14.20    102.69 o 
   7   5  20       11.51      -92.75     92.75 o 
 -10   6  20       55.91      -17.51     94.64 o 
  -8   6  20       38.42      351.60    119.25 o 
  -6   6  20       11.56       26.03     98.90 o 
  -4   6  20      442.66      558.40    145.28 o 
  -2   6  20      163.07      178.88    120.67 o 
   0   6  20      111.92      132.62     85.08 o 
   2   6  20      161.76      275.41    162.32 o 
   4   6  20        3.57      -62.47     80.92 o 
   6   6  20        2.48      -85.65     85.65 o 
  -7   7  20       88.46       -0.47     89.91 o 
  -5   7  20      190.80      -17.51    105.53 o 
  -3   7  20       44.49      -38.80     84.71 o 
  -1   7  20      529.72      380.31    133.69 o 
   1   7  20      500.98      482.19    123.18 o 
   3   7  20      454.38      308.54    140.07 o 
   5   7  20      139.54      246.08    136.29 o 
  -4   8  20     1444.29     1776.95    226.20 o 
  -2   8  20      137.37      290.08    180.77 o 
   0   8  20     1275.17     1225.92    160.98 o 
 -13   1  21       38.89      118.12     91.33 o 
 -11   1  21      716.10      776.71     98.96 o 
  -9   1  21        7.63      -20.69     57.17 o 
  -7   1  21     4913.97     4723.79    332.20 o 
  -5   1  21      373.88      187.29     89.00 o 
  -3   1  21     2665.59     2681.86    139.03 o 
  -1   1  21      692.05     1045.48    123.36 o 
   1   1  21      111.82      169.35     76.84 o 
   3   1  21      105.99      233.97     70.25 o 
   5   1  21      889.20      970.04    120.38 o 
   7   1  21       44.19       -1.48     73.71 o 
   9   1  21      207.61       67.22    130.14 o 
 -14   2  21       27.19      117.36    123.98 o 
 -12   2  21      959.12      692.80    180.30 o 
 -10   2  21     1412.30     1242.68    210.58 o 
  -8   2  21      582.05      553.67    136.29 o 
  -6   2  21     4768.65     4942.80    250.81 o 
  -4   2  21        0.99        2.37     90.39 o 
  -2   2  21     1837.84     1873.96    181.24 o 
   0   2  21      243.54      498.00     89.00 o 
   2   2  21      464.53      660.14    117.83 o 
   4   2  21      169.64      244.18    100.80 o 
   6   2  21     1861.59     2115.77    220.52 o 
   8   2  21        1.16      -81.39     81.39 o 
  10   2  21      386.92      374.32    192.60 o 
 -13   3  21       13.70       46.85    122.56 o 
 -11   3  21     1793.23     2087.38    215.32 o 
  -9   3  21      101.58      -27.45    107.89 o 
  -7   3  21     1967.43     1810.55    191.65 o 
  -5   3  21      351.07      205.38    151.90 o 
  -3   3  21      167.25      334.09    108.84 o 
  -1   3  21       34.13       73.26    139.84 o 
   1   3  21       43.38       84.90     74.02 o 
   3   3  21     1038.79      875.46    156.64 o 
   5   3  21      230.47       88.02    131.56 o 
   7   3  21      250.24       74.30    131.56 o 
   9   3  21      326.99       -6.63    150.48 o 
 -12   4  21     2066.33     1766.06    232.83 o 
 -10   4  21     1167.28     1242.68    179.35 o 
  -8   4  21     2814.89     2149.37    262.64 o 
  -6   4  21     6949.01     7448.51    354.92 o 
  -4   4  21      216.31      310.91    114.99 o 
  -2   4  21     1644.34     1389.38    188.82 o 
   0   4  21     6991.34     6301.67    231.21 o 
   2   4  21     2515.72     2587.58    237.56 o 
   4   4  21     3104.02     2244.49    231.41 o 
   6   4  21     2545.37     3061.74    259.80 o 
   8   4  21        9.29      -83.29     83.29 o 
 -11   5  21     1939.83     1861.18    247.49 o 
  -9   5  21       32.82      -23.66     92.28 o 
  -7   5  21     5211.06     5505.93    309.01 o 
  -5   5  21     1970.97     1788.78    211.06 o 
  -3   5  21      683.15      726.87    159.00 o 
  -1   5  21     4164.00     4053.54    209.76 o 
   1   5  21     1599.48     1703.31    188.11 o 
   3   5  21      570.97      649.73    190.71 o 
   5   5  21     2729.82     2704.93    293.87 o 
   7   5  21      102.68       -1.89    105.06 o 
 -10   6  21      246.75      -15.62    144.81 o 
  -8   6  21      852.66      886.82    169.41 o 
  -6   6  21     2255.23     2010.72    241.82 o 
  -4   6  21       69.39      131.08    115.47 o 
  -2   6  21     1741.39     1549.33    232.83 o 
   0   6  21     1890.76     1818.58    150.74 o 
   2   6  21       53.05      123.04    108.84 o 
   4   6  21     1185.95     1224.22    192.60 o 
   6   6  21      965.75     1052.92    236.14 o 
  -7   7  21     1388.89     1130.05    229.99 o 
  -5   7  21      628.02      496.88    169.41 o 
  -3   7  21      326.25      172.25    129.66 o 
  -1   7  21      985.37      811.59    133.45 o 
   1   7  21      342.52      176.03    118.33 o 
   3   7  21       92.30      185.03    121.14 o 
 -14   0  22      640.06      521.02    198.28 o 
 -12   0  22     2772.07     2639.16    252.70 o 
 -10   0  22        5.47       44.96     87.55 o 
  -8   0  22     5267.29     5896.34    286.30 o 
  -6   0  22     5532.87     5609.57    274.00 o 
  -4   0  22       53.18       43.54     88.02 o 
  -2   0  22     4444.96     4550.03    257.43 o 
   0   0  22    13007.26    13472.03    463.39 o 
   2   0  22      850.90      465.18    159.00 o 
   4   0  22    10901.07    10650.80    459.97 o 
   6   0  22     2247.95     2438.98    220.99 o 
   8   0  22      778.44     1104.50    212.00 o 
  10   0  22      143.68       95.59    151.90 o 
 -13   1  22      732.74      655.16    138.44 o 
 -11   1  22     1108.31     1259.20    126.10 o 
  -9   1  22     1271.79     1278.21    131.44 o 
  -7   1  22     4992.92     5243.24    228.33 o 
  -5   1  22       54.83       40.69     65.38 o 
  -3   1  22      969.84     1066.28    113.87 o 
  -1   1  22     5985.59     6945.67    154.32 o 
   1   1  22     2190.70     2081.88    101.13 o 
   3   1  22     4213.31     4347.40    181.17 o 
   5   1  22     3691.18     3778.97    184.23 o 
   7   1  22      140.44      180.50     96.40 o 
   9   1  22      811.21     1113.27    156.87 o 
 -14   2  22      739.99      850.38    167.52 o 
 -12   2  22     1624.30     1538.44    196.39 o 
 -10   2  22       11.17      -52.53     88.97 o 
  -8   2  22     1791.63     1999.36    205.85 o 
  -6   2  22     4397.64     4378.25    256.01 o 
  -4   2  22      183.23      102.69    132.50 o 
  -2   2  22     5946.18     6740.10    366.27 o 
   0   2  22      646.35      567.21     95.37 o 
   2   2  22      400.21      255.07    136.29 o 
   4   2  22     2426.05     2585.68    246.55 o 
   6   2  22       94.13      231.88    146.70 o 
   8   2  22      968.59     1057.65    185.03 o 
 -13   3  22      469.13      340.25    150.48 o 
 -11   3  22      259.17      257.43    153.32 o 
  -9   3  22     1066.34     1021.21    222.89 o 
  -7   3  22     2268.03     2246.38    207.27 o 
  -5   3  22       35.35      -17.04     80.45 o 
  -3   3  22     1547.93     1432.92    173.67 o 
  -1   3  22     5312.77     5265.31    327.23 o 
   1   3  22       37.84      -12.72     83.76 o 
   3   3  22     2923.87     3005.43    256.49 o 
   5   3  22      214.97      231.41    123.04 o 
   7   3  22        6.22      -72.88     72.88 o 
   9   3  22      250.71      -19.40    114.99 o 
 -12   4  22      282.46      395.61    186.45 o 
 -10   4  22        1.11       -3.31    112.63 o 
  -8   4  22      277.95      153.32    181.72 o 
  -6   4  22      168.69       77.61    165.15 o 
  -4   4  22        1.67       69.09    106.47 o 
  -2   4  22      248.47      121.62    148.12 o 
   0   4  22      377.25      423.91    121.38 o 
   2   4  22       68.11       57.26     88.49 o 
   4   4  22      613.12      688.54    171.78 o 
   6   4  22      154.57       97.48    101.27 o 
   8   4  22       30.64     -102.69    112.63 o 
 -11   5  22        0.09      -44.48     80.45 o 
  -9   5  22      112.40       76.19    122.56 o 
  -7   5  22        4.12       39.28    109.79 o 
  -5   5  22      111.07      150.01    132.98 o 
  -3   5  22        2.23      -32.18     77.61 o 
  -1   5  22        4.62       87.22     70.76 o 
   1   5  22      405.47      320.60    122.80 o 
   3   5  22      176.21      -56.31    114.52 o 
   5   5  22      180.34       47.32    126.82 o 
   7   5  22      170.74      -25.08    141.02 o 
  -8   6  22       28.78       50.63    135.81 o 
  -6   6  22      450.14      533.32    158.06 o 
  -4   6  22      384.47      477.48    156.16 o 
  -2   6  22        8.18      -79.03     99.38 o 
   0   6  22      556.45      364.43    121.14 o 
   2   6  22      379.37      305.70    146.70 o 
   4   6  22       10.93      125.88    117.36 o 
  -5   7  22      138.99       19.40     98.43 o 
  -3   7  22        0.89       -0.47     78.08 o 
  -1   7  22        1.99       36.52     69.25 o 
   1   7  22      215.48       86.55    180.53 o 
 -13   1  23       62.96      132.03     91.51 o 
 -11   1  23        0.59       11.18     68.63 o 
  -9   1  23      119.43       44.28     84.00 o 
  -7   1  23      508.43      496.60    134.39 o 
  -5   1  23       56.36      101.12     64.57 o 
  -3   1  23     1838.13     1863.11    123.54 o 
  -1   1  23      561.80      756.99     71.81 o 
   1   1  23     1078.92      953.06     84.86 o 
   3   1  23      171.32      117.91     91.41 o 
   5   1  23      114.58       58.99     75.43 o 
   7   1  23       13.90       56.53     68.05 o 
   9   1  23        0.53        9.65     72.76 o 
 -12   2  23      577.40      292.92    180.77 o 
 -10   2  23      356.83      265.95    160.90 o 
  -8   2  23      918.67      583.96    167.52 o 
  -6   2  23     4850.28     4892.64    274.94 o 
  -4   2  23       28.01      167.05     92.75 o 
  -2   2  23     6133.42     5855.17    361.07 o 
   0   2  23      233.05      183.70     96.60 o 
   2   2  23     1193.96     1113.96    193.07 o 
   4   2  23      189.64      292.92    148.59 o 
   6   2  23       13.70      -50.16     83.76 o 
   8   2  23       14.30       -3.79     89.44 o 
 -11   3  23     1027.30      933.19    203.01 o 
  -9   3  23        7.57      130.61    102.69 o 
  -7   3  23     5576.96     5897.29    316.59 o 
  -5   3  23     1447.40     1296.15    177.93 o 
  -3   3  23     2608.64     2937.29    229.51 o 
  -1   3  23     1955.38     1999.52    135.51 o 
   1   3  23       10.37      -29.21     93.93 o 
   3   3  23      694.78      450.51    138.18 o 
   5   3  23       71.09       33.13    101.74 o 
   7   3  23      167.50      197.33    137.71 o 
 -10   4  23       51.67      -14.20     85.18 o 
  -8   4  23     1940.72     1324.55    240.87 o 
  -6   4  23     3305.45     3665.57    266.42 o 
  -4   4  23      410.51      239.92    149.54 o 
  -2   4  23     8517.17     7402.13    335.04 o 
   0   4  23      895.71      794.37    148.07 o 
   2   4  23     1799.03     1477.87    204.43 o 
   4   4  23     2059.71     1895.25    229.51 o 
   6   4  23      433.19      208.22    177.46 o 
  -9   5  23      603.88      424.48    230.46 o 
  -7   5  23     2849.45     2915.52    265.48 o 
  -5   5  23      111.74       73.82    122.56 o 
  -3   5  23     4394.63     4586.46    311.38 o 
  -1   5  23     2159.41     1808.67    253.17 o 
   1   5  23      152.72        4.61     74.10 o 
   3   5  23     1539.79     1436.70    208.22 o 
   5   5  23      328.63      465.65    143.86 o 
  -8   6  23     1385.06     1480.71    220.52 o 
  -6   6  23      507.42      786.49    219.10 o 
  -4   6  23      287.41      -61.05    115.47 o 
  -2   6  23     2246.40     2116.72    239.92 o 
   0   6  23      562.39      583.37    128.48 o 
   2   6  23     1446.99     1550.27    209.64 o 
   4   6  23      980.28     1212.39    195.91 o 
  -5   7  23       72.43       31.71    110.26 o 
  -3   7  23     1446.37     1315.08    228.57 o 
  -1   7  23     2011.24     1807.12    224.07 o 
 -12   0  24      450.49      254.12    145.28 o 
 -10   0  24     1339.93     1526.61    187.87 o 
  -8   0  24     6222.02     6665.33    336.93 o 
  -6   0  24      807.89      901.01    154.74 o 
  -4   0  24     9879.56    10985.84    513.92 o 
  -2   0  24    12127.92    12976.21    532.37 o 
   0   0  24      739.99      751.68    101.51 o 
   2   0  24     4905.79     4439.77    276.83 o 
   4   0  24     2206.88     2305.54    247.49 o 
   6   0  24      120.61       73.82    113.57 o 
   8   0  24     1880.29     2008.35    231.88 o 
 -13   1  24      776.91      811.85    131.53 o 
 -11   1  24      294.90       79.72    136.76 o 
  -9   1  24     1566.55     1511.43    145.19 o 
  -7   1  24     5055.01     5288.62    201.66 o 
  -5   1  24      445.49      270.47    134.87 o 
  -3   1  24     6743.46     7450.50    268.00 o 
  -1   1  24      450.66      646.05     77.59 o 
   1   1  24      796.95      737.89     71.39 o 
   3   1  24     1603.89     1605.31    138.72 o 
   5   1  24      190.48      191.64    104.49 o 
   7   1  24      282.52      332.71     91.16 o 
 -12   2  24      547.56      670.08    163.26 o 
 -10   2  24      432.92      342.61    141.49 o 
  -8   2  24     4040.93     3884.68    256.49 o 
  -6   2  24      309.94      310.43    117.36 o 
  -4   2  24     2526.35     3150.71    226.20 o 
  -2   2  24     4155.86     4654.13    269.26 o 
   0   2  24       26.92       34.40     85.18 o 
   2   2  24     1815.30     1484.02    184.08 o 
   4   2  24      143.87       18.46    120.20 o 
   6   2  24        0.82        7.57    103.16 o 
   8   2  24      118.19        4.73    126.35 o 
 -11   3  24       27.98      143.86    100.80 o 
  -9   3  24      728.98      721.66    176.51 o 
  -7   3  24     2059.96     2103.94    223.36 o 
  -5   3  24      532.27      690.90    169.41 o 
  -3   3  24     4749.77     4932.39    300.02 o 
  -1   3  24        3.10       76.08     77.26 o 
   1   3  24     1280.19     1162.42    126.06 o 
   3   3  24      759.35      882.56    159.48 o 
   5   3  24        0.09       79.03     92.75 o 
   7   3  24      324.77      200.17    167.05 o 
 -10   4  24        1.11        4.73     96.54 o 
  -8   4  24     2346.34     1947.78    241.34 o 
  -6   4  24      225.80       45.90    122.56 o 
  -4   4  24     2038.70     2195.28    242.29 o 
  -2   4  24      852.85      443.41    165.63 o 
   0   4  24       82.69       53.78     69.07 o 
   2   4  24      345.77      129.19    156.64 o 
   4   4  24      155.16      104.11    144.33 o 
   6   4  24       10.39      -14.67     84.71 o 
  -9   5  24       94.25        1.89    116.89 o 
  -7   5  24       26.71      -49.22     84.71 o 
  -5   5  24      238.23      201.12    158.06 o 
  -3   5  24      178.27       37.38    104.11 o 
  -1   5  24       98.05       28.93     83.29 o 
   1   5  24      145.56      272.72     91.98 o 
   3   5  24        4.04      153.32    123.51 o 
   5   5  24      114.74      173.67    131.08 o 
  -6   6  24      238.34      126.35    147.65 o 
  -4   6  24       60.24       12.30     95.12 o 
  -2   6  24      581.41      141.02    141.49 o 
   0   6  24      357.22      173.63    104.64 o 
   2   6  24      223.79      269.26    154.74 o 
 -11   1  25       33.93      112.47     75.01 o 
  -9   1  25       85.50       64.01     87.83 o 
  -7   1  25      455.07      763.23    359.18 o 
  -5   1  25       49.28       61.16     61.30 o 
  -3   1  25      495.94      576.24     99.94 o 
  -1   1  25      298.87      257.31     66.37 o 
   1   1  25       54.85       46.60     47.95 o 
   3   1  25      804.22      647.08    106.52 o 
   5   1  25        0.30      -49.29     49.29 o 
   7   1  25      139.50      121.15    152.14 o 
 -12   2  25      443.07      406.50    192.13 o 
 -10   2  25      323.26      168.94    136.76 o 
  -8   2  25     1647.81     1652.96    202.07 o 
  -6   2  25      701.70      679.07    150.96 o 
  -4   2  25      568.34      451.45    187.40 o 
  -2   2  25     3952.00     3887.04    250.81 o 
   0   2  25       59.88       -7.81     71.23 o 
   2   2  25     1553.54     1734.83    185.98 o 
   4   2  25      143.64      180.77    123.51 o 
   6   2  25       36.73      122.09    119.25 o 
 -11   3  25       31.15      144.33    118.31 o 
  -9   3  25     1617.58     1367.61    240.87 o 
  -7   3  25     1537.41     1415.41    215.32 o 
  -5   3  25      491.62      508.71    141.97 o 
  -3   3  25     4528.68     3916.38    293.87 o 
  -1   3  25      416.01      325.79    130.85 o 
   1   3  25      839.72      777.17    115.06 o 
   3   3  25      758.89     1050.55    221.94 o 
   5   3  25       74.79       17.98    108.84 o 
   7   3  25      109.33      110.26    131.56 o 
 -10   4  25      347.26      235.19    155.69 o 
  -8   4  25     2605.85     2258.69    259.33 o 
  -6   4  25      152.51       70.04    135.81 o 
  -4   4  25     2205.83     2022.08    223.83 o 
  -2   4  25     1740.12     1185.42    210.58 o 
   0   4  25        1.47        2.37     60.05 o 
   2   4  25     2014.26     1563.52    227.62 o 
   4   4  25      506.53      518.65    152.38 o 
  -7   5  25       48.15      -61.52     75.24 o 
  -5   5  25      622.45      581.59    162.32 o 
  -3   5  25     2518.66     2447.50    289.61 o 
  -1   5  25      209.75      124.36     86.86 o 
   1   5  25     1462.58     1423.28    160.58 o 
   3   5  25      716.38      924.20    242.76 o 
  -6   6  25        0.22      -94.64     94.64 o 
  -4   6  25     2233.55     1698.87    249.39 o 
  -2   6  25      150.78      -80.45    113.57 o 
   0   6  25      109.92       42.67     81.63 o 
 -12   0  26        1.67      -17.51    123.51 o 
 -10   0  26     2498.70     3147.40    269.74 o 
  -8   0  26      693.56      829.56    160.90 o 
  -6   0  26     2688.61     2546.41    226.67 o 
  -4   0  26     2489.63     2853.05    245.13 o 
  -2   0  26       73.91      180.77    101.74 o 
   0   0  26     1717.20     1832.06    143.36 o 
   2   0  26     2988.92     3037.14    254.59 o 
   4   0  26       23.45      133.45     97.48 o 
   6   0  26      756.44      967.26    185.03 o 
 -11   1  26      523.09      419.78    165.39 o 
  -9   1  26     2501.42     2535.14    160.27 o 
  -7   1  26      585.29      610.62    203.25 o 
  -5   1  26     1894.38     2311.73    155.52 o 
  -3   1  26     3496.12     4008.96    337.17 o 
  -1   1  26        0.84        4.45     41.18 o 
   1   1  26      990.39     1161.34     84.84 o 
   3   1  26      788.30     1024.27    316.82 o 
   5   1  26       18.45      -33.06    102.93 o 
   7   1  26      426.45      443.57    224.78 o 
 -10   2  26      699.14      575.91    225.73 o 
  -8   2  26      935.26      640.27    238.03 o 
  -6   2  26      115.22      109.79    141.49 o 
  -4   2  26     3476.25     4419.89    266.90 o 
  -2   2  26      908.66     1355.78    172.73 o 
   0   2  26      745.94      683.86    123.90 o 
   2   2  26     2199.28     2326.83    227.62 o 
   4   2  26      139.03      114.05     97.48 o 
   6   2  26      537.85      564.08    156.64 o 
  -9   3  26      958.26     1066.17    178.88 o 
  -7   3  26       33.63      -26.97     87.07 o 
  -5   3  26      337.34      212.00    154.74 o 
  -3   3  26     1602.62     1696.50    233.77 o 
  -1   3  26       96.28        4.40     62.76 o 
   1   3  26     1907.54     1764.79    171.54 o 
   3   3  26      212.34      189.29    153.80 o 
   5   3  26      234.36      256.96    138.65 o 
  -8   4  26       73.18       -9.94    107.89 o 
  -6   4  26        1.59      -67.67     77.61 o 
  -4   4  26     1735.37     1982.33    265.48 o 
  -2   4  26      220.97      126.35    144.33 o 
   0   4  26      760.22      712.53    138.65 o 
   2   4  26      335.56      278.73    149.54 o 
   4   4  26       10.62      -82.81     82.81 o 
  -7   5  26      281.52      176.51    144.81 o 
  -5   5  26       65.76        9.46     90.39 o 
  -3   5  26        6.04       39.75     98.90 o 
  -1   5  26       59.71       93.87     83.26 o 
   1   5  26      273.01      223.13    150.96 o 
 -11   1  27      115.98      -11.41     89.53 o 
  -9   1  27       51.64       25.69     78.27 o 
  -7   1  27      100.37      148.82    100.09 o 
  -5   1  27      122.13       41.21     79.03 o 
  -3   1  27     1110.55     1372.33    254.36 o 
  -1   1  27       76.11       32.91     49.47 o 
   1   1  27      680.17      657.34     84.42 o 
   3   1  27       31.63       40.96     68.78 o 
   5   1  27       35.95        8.46     60.54 o 
 -10   2  27      525.80      240.40    216.74 o 
  -8   2  27     1213.10     1086.04    212.48 o 
  -6   2  27       92.86       -6.15     89.44 o 
  -4   2  27     1908.87     2018.29    203.49 o 
  -2   2  27     1390.77     1841.78    236.61 o 
   0   2  27      113.85      113.63     74.04 o 
   2   2  27     2397.78     2185.34    260.75 o 
   4   2  27      115.80       22.71    106.47 o 
  -9   3  27      207.88      145.75    159.48 o 
  -7   3  27       61.13      -56.31    112.15 o 
  -5   3  27      898.12      790.75    186.45 o 
  -3   3  27     1801.45     1444.75    204.43 o 
  -1   3  27       87.28       50.85     74.93 o 
   1   3  27     1714.09     1349.23    164.10 o 
   3   3  27      358.52      384.26    140.55 o 
  -8   4  27      879.01      391.35    241.34 o 
  -6   4  27       49.35       13.25    103.16 o 
  -4   4  27     3394.21     3284.16    311.38 o 
  -2   4  27     1059.32     1334.96    225.25 o 
   0   4  27      947.80     1062.16    278.25 o 
   2   4  27      988.68     1012.22    212.95 o 
  -5   5  27     1622.55     1511.94    260.27 o 
  -3   5  27      343.35      220.99    137.71 o 
  -1   5  27      118.94       45.19     82.53 o 
   1   5  27     1690.36     1629.51    166.65 o 
 -10   0  28      804.88      662.51    254.12 o 
  -8   0  28      896.29      679.07    170.36 o 
  -6   0  28     1414.39     1411.15    193.55 o 
  -4   0  28     3664.83     3871.43    256.96 o 
  -2   0  28      284.78      310.43    120.67 o 
   0   0  28     2489.05     2468.04    166.29 o 
   2   0  28      120.97       41.64    110.73 o 
   4   0  28      484.18      312.33    156.16 o 
  -9   1  28     1017.01      655.23    181.01 o 
  -7   1  28       84.29        2.78     67.09 o 
  -5   1  28     4010.96     4188.69    199.20 o 
  -3   1  28     2191.14     2452.79    164.85 o 
  -1   1  28     1847.67     2028.48    142.07 o 
   1   1  28     2756.49     2749.13    143.18 o 
   3   1  28        3.71      -25.85     70.51 o 
   5   1  28      187.95      136.04    120.43 o 
  -8   2  28      175.06      185.98    138.65 o 
  -6   2  28     1124.16     1207.19    208.22 o 
  -4   2  28     1460.61     1813.86    212.95 o 
  -2   2  28       12.19      -42.12     82.34 o 
   0   2  28     2079.28     1703.43    159.34 o 
   2   2  28      275.67      123.98    176.04 o 
   4   2  28      408.78      113.57    147.65 o 
  -7   3  28      125.53       38.33    109.31 o 
  -5   3  28     2046.58     1922.23    224.78 o 
  -3   3  28      172.31       94.64    129.66 o 
  -1   3  28      385.64      322.41    107.24 o 
   1   3  28      857.85      911.25    139.65 o 
   3   3  28      168.11      133.92    114.52 o 
  -6   4  28      241.63      197.81    144.33 o 
  -4   4  28      141.11       47.32    130.14 o 
  -2   4  28        7.14      167.99    131.08 o 
   0   4  28     1124.05     1183.25    159.24 o 
  -9   1  29       45.73       88.27     84.66 o 
  -7   1  29      229.66      209.08    115.60 o 
  -5   1  29       51.68       41.86     88.64 o 
  -3   1  29        2.87      -27.46     65.98 o 
  -1   1  29        0.97       13.58     49.22 o 
   1   1  29      221.94      240.04     85.76 o 
   3   1  29        7.20      -56.18     56.18 o 
  -8   2  29       30.40      -80.45     80.45 o 
  -6   2  29      658.11      590.11    151.43 o 
  -4   2  29     1026.42      908.59    179.35 o 
  -2   2  29       18.92      -21.29     96.06 o 
   0   2  29      869.48     1108.58    125.32 o 
   2   2  29      613.36      746.74    221.47 o 
  -7   3  29      210.08      186.45    133.92 o 
  -5   3  29      176.53      162.79    106.00 o 
  -3   3  29      281.66      176.51    125.40 o 
  -1   3  29      459.92      518.29    154.98 o 
   1   3  29     1007.42      935.58    152.48 o 
  -4   4  29     1172.48      848.49    253.17 o 
  -2   4  29        2.48      109.79    111.21 o 
  -8   0  30      667.69      791.23    179.35 o 
  -6   0  30     1964.36     2004.09    234.72 o 
  -4   0  30      597.53      752.42    159.95 o 
  -2   0  30      365.06      465.18    223.83 o 
   0   0  30     1972.67     1992.20    168.23 o 
   2   0  30       38.41       78.55     94.17 o 
  -7   1  30     1548.43     1552.93    247.26 o 
  -5   1  30      580.22      446.64    133.64 o 
  -3   1  30        0.14      -37.42     62.73 o 
  -1   1  30     1397.45     1510.38    108.35 o 
   1   1  30     1158.00      980.18    111.20 o 
  -6   2  30     1518.57     1661.95    234.72 o 
  -4   2  30      392.12      198.75    191.18 o 
  -2   2  30      391.98      471.80    170.36 o 
   0   2  30      441.91      527.42    261.45 o 
  -3   3  30       95.39       51.11    119.25 o 
  -1   3  30     1029.37     1226.22    136.16 o 
  -5   1  31       65.93       75.41    191.18 o 
  -3   1  31       48.97       59.75     74.53 o 
  -1   1  31      158.25      258.99     71.95 o 
                                                 
